# Supplementary material for: Extraction, Purification, Physicochemical Properties, and Activity of a New Polysaccharide From Cordyceps cicadae
Source: Front Nutr. 2022 Jun 9;9:911310. doi: 10.3389/fnut.2022.911310 (PMC9218675; doi:10.3389/fnut.2022.911310)
Supplement: Supplementary file 1 [file Data_Sheet_1.xlsx]

## Sheet: Extraction and optimization
enzymatic addition					ultrasonic temperature
0.2	2.59803	2.73625	2.70058		30	3.39531	3.35809	3.38601
0.4	3.20433	3.21306	3.26539		40	3.46665	3.44325	3.46197
0.6	3.51138	3.52036	3.50688		50	3.53012	3.5393	3.51178
0.8	3.51619	3.50276	3.48039		60	3.54968	3.55448	3.58323
1	3.51313	3.50409	3.49054		70	3.53271	3.52806	3.542
ultrasound time					liquid-solid ratio
10	3.33263	3.33727	3.32337		15	2.93001	2.9207	2.94397
20	3.55572	3.57008	3.57966		25	3.22523	3.20144	3.2062
30	3.43328	3.44281	3.44757		35	3.29996	3.28631	3.3136
40	3.359	3.37305	3.36368		45	3.44757	3.42922	3.4017
50	3.16559	3.08944	3.13872		55	3.41732	3.39419	3.41732
response surface
Test number	enzymatic addition	ultrasonic temperature	ultrasound time	liquid-solid ratio	Extraction yield (%)
1	0.6	60	30	55	3.07
2	0.4	60	20	55	3.58
3	0.6	50	30	45	3.25
4	0.8	60	10	45	2.95
5	0.6	60	20	45	3.72
6	0.6	50	10	45	2.68
7	0.6	70	20	35	2.75
8	0.4	70	20	45	3.45
9	0.8	50	20	45	3.03
10	0.4	60	10	45	3.26
11	0.8	60	30	45	2.55
12	0.4	60	20	35	2.65
13	0.6	60	20	45	3.45
14	0.8	70	20	45	2.74
15	0.6	60	30	35	2.59
16	0.6	60	20	45	3.59
17	0.8	60	20	35	2.94
18	0.6	60	10	35	2.84
19	0.6	70	10	45	3.46
20	0.6	60	20	45	3.76
21	0.6	60	10	55	3.44
22	0.4	50	20	45	3.36
23	0.4	60	30	45	2.97
24	0.6	60	20	45	3.71
25	0.6	70	20	55	3.29
26	0.6	50	20	55	3.29
27	0.6	70	30	45	2.55
28	0.8	60	20	55	2.66
29	0.6	50	20	35	2.89

## Sheet: purification 
DEAE				Superdex-G100
tube	OD	concentration		tube	OD520
1	0.06013	0		1	0.05423
2	0.06063	0		2	0.0539
3	0.05693	0		3	0.05613
4	0.07427	0		4	0.16987
5	0.0866	0		5	0.5652
6	0.09453	0		6	1.3874
7	0.19667	0		7	1.61987
8	0.15133	0		8	2.116
9	0.55	0		9	2.4149
10	1.09633	0		10	2.4624
11	1.59133	0		11	1.673
12	2.09433	0		12	1.52953
13	1.914	0		13	1.3485
14	1.78667	0		14	1.04057
15	0.76667	0		15	0.4566
16	0.277	0		16	0.16383
17	0.27633	0		17	0.08837
18	0.169	0		18	0.07643
19	0.161	0		19	0.0684
20	0.15867	0		20	0.06493
21	0.141	0		21	0.06397
23	0.171	0		22	0.0551
25	0.16933	0		23	0.05303
27	0.10387	0		24	0.05423
29	0.16567	0		25	0.0539
31	0.112	0
33	0.112	0
35	0.136	0
37	0.12667	0
39	0.107	0
41	0.10967	0
43	0.1017	0
45	0.138	0
47	0.135	0
49	0.10023	0
50	0.13167	0
51	0.14767	0.1
52	0.138	0.1
53	0.16133	0.1
54	0.16033	0.1
55	0.12267	0.1
56	0.17133	0.1
57	0.25833	0.1
58	0.25933	0.1
59	0.39433	0.1
60	0.835	0.1
61	1.38	0.1
62	0.87767	0.1
63	0.75467	0.1
64	0.697	0.1
65	0.542	0.1
66	0.32967	0.1
67	0.31933	0.1
68	0.27533	0.1
69	0.26967	0.1
70	0.27133	0.1
71	0.28267	0.1
73	0.24167	0.1
75	0.20533	0.1
77	0.217	0.1
79	0.21533	0.1
81	0.209	0.1
83	0.253	0.1
85	0.224	0.1
87	0.26267	0.1
89	0.20333	0.1
91	0.213	0.1
93	0.212	0.1
95	0.22833	0.1
97	0.2085	0.1
99	0.212	0.3
101	0.144	0.3
103	0.13933	0.3
105	0.11733	0.3
107	0.11667	0.3
109	0.13733	0.3
111	0.147	0.3
113	0.15267	0.3
115	0.13633	0.3
117	0.171	0.3
119	0.14567	0.3
121	0.161	0.3
123	0.155	0.3
125	0.22167	0.3
127	0.38867	0.3
129	0.47933	0.3
131	0.49667	0.3
133	0.34433	0.3
135	0.21967	0.3
137	0.217	0.3
139	0.19867	0.3
141	0.16033	0.3
143	0.12167	0.3
145	0.107	0.3
147	0.13567	0.3
149	0.11533	0.3
151	0.10867	0.5
153	0.08633	0.5
155	0.06167	0.5
157	0.07233	0.5
159	0.08467	0.5
161	0.08733	0.5
163	0.124	0.5
165	0.13533	0.5
167	0.325	0.5
169	0.43133	0.5
171	0.50733	0.5
173	0.48267	0.5
175	0.45	0.5
177	0.333	0.5
179	0.25533	0.5
181	0.132	0.5
183	0.12167	0.5
185	0.12633	0.5
187	0.116	0.5
189	0.14433	0.5
191	0.087	0.5
193	0.08013	0.5
195	0.07133	0.5
197	0.07367	0.5
199		0.5
201	0.18533	0.8
203	0.17767	0.8
205	0.123	0.8
207	0.10633	0.8
209	0.20633	0.8
211	0.184	0.8
213	0.26767	0.8
215	0.14867	0.8
217	0.11633	0.8
219	0.189	0.8
221	0.13367	0.8
223	0.3	0.8
225	0.19233	0.8
227	0.48367	0.8
229	0.51267	0.8
231	0.16967	0.8
233	0.26933	0.8
235	0.283	0.8
237	0.133	0.8
239	0.12767	0.8
241	0.13467	0.8
243	0.13533	0.8
245	0.10767	0.8
247	0.13167	0.8
249	0.11033	0.8

## Sheet: molecular weight 
[Slice Data(Detector A)]
# of Slices	615
Slice#	Peak#	R.Time	Area
1	1	12.367	0
2	1	12.375	0
3	1	12.383	1
4	1	12.392	1
5	1	12.4	2
6	1	12.408	3
7	1	12.417	4
8	1	12.425	5
9	1	12.433	6
10	1	12.442	6
11	1	12.45	6
12	1	12.458	6
13	1	12.467	7
14	1	12.475	8
15	1	12.483	9
16	1	12.492	10
17	1	12.5	11
18	1	12.508	13
19	1	12.517	14
20	1	12.525	15
21	1	12.533	15
22	1	12.542	15
23	1	12.55	15
24	1	12.558	15
25	1	12.567	16
26	1	12.575	18
27	1	12.583	19
28	1	12.592	21
29	1	12.6	22
30	1	12.608	22
31	1	12.617	23
32	1	12.625	24
33	1	12.633	26
34	1	12.642	28
35	1	12.65	30
36	1	12.658	33
37	1	12.667	35
38	1	12.675	37
39	1	12.683	37
40	1	12.692	37
41	1	12.7	38
42	1	12.708	39
43	1	12.717	41
44	1	12.725	43
45	1	12.733	44
46	1	12.742	46
47	1	12.75	48
48	1	12.758	49
49	1	12.767	51
50	1	12.775	54
51	1	12.783	55
52	1	12.792	58
53	1	12.8	60
54	1	12.808	63
55	1	12.817	66
56	1	12.825	69
57	1	12.833	72
58	1	12.842	75
59	1	12.85	77
60	1	12.858	78
61	1	12.867	81
62	1	12.875	83
63	1	12.883	85
64	1	12.892	88
65	1	12.9	91
66	1	12.908	93
67	1	12.917	96
68	1	12.925	99
69	1	12.933	102
70	1	12.942	105
71	1	12.95	109
72	1	12.958	114
73	1	12.967	117
74	1	12.975	121
75	1	12.983	125
76	1	12.992	128
77	1	13	132
78	1	13.008	135
79	1	13.017	138
80	1	13.025	142
81	1	13.033	147
82	1	13.042	151
83	1	13.05	156
84	1	13.058	160
85	1	13.067	164
86	1	13.075	169
87	1	13.083	173
88	1	13.092	177
89	1	13.1	182
90	1	13.108	187
91	1	13.117	191
92	1	13.125	197
93	1	13.133	203
94	1	13.142	208
95	1	13.15	213
96	1	13.158	218
97	1	13.167	224
98	1	13.175	230
99	1	13.183	236
100	1	13.192	242
101	1	13.2	248
102	1	13.208	255
103	1	13.217	262
104	1	13.225	269
105	1	13.233	276
106	1	13.242	283
107	1	13.25	290
108	1	13.258	298
109	1	13.267	306
110	1	13.275	314
111	1	13.283	323
112	1	13.292	331
113	1	13.3	339
114	1	13.308	348
115	1	13.317	358
116	1	13.325	367
117	1	13.333	376
118	1	13.342	386
119	1	13.35	396
120	1	13.358	406
121	1	13.367	417
122	1	13.375	429
123	1	13.383	441
124	1	13.392	453
125	1	13.4	466
126	1	13.408	479
127	1	13.417	491
128	1	13.425	505
129	1	13.433	519
130	1	13.442	533
131	1	13.45	548
132	1	13.458	564
133	1	13.467	580
134	1	13.475	597
135	1	13.483	614
136	1	13.492	632
137	1	13.5	651
138	1	13.508	671
139	1	13.517	691
140	1	13.525	711
141	1	13.533	732
142	1	13.542	753
143	1	13.55	775
144	1	13.558	797
145	1	13.567	820
146	1	13.575	844
147	1	13.583	869
148	1	13.592	894
149	1	13.6	921
150	1	13.608	949
151	1	13.617	977
152	1	13.625	1006
153	1	13.633	1035
154	1	13.642	1066
155	1	13.65	1098
156	1	13.658	1131
157	1	13.667	1164
158	1	13.675	1198
159	1	13.683	1234
160	1	13.692	1270
161	1	13.7	1308
162	1	13.708	1347
163	1	13.717	1386
164	1	13.725	1427
165	1	13.733	1469
166	1	13.742	1511
167	1	13.75	1554
168	1	13.758	1598
169	1	13.767	1644
170	1	13.775	1691
171	1	13.783	1740
172	1	13.792	1790
173	1	13.8	1841
174	1	13.808	1894
175	1	13.817	1947
176	1	13.825	2002
177	1	13.833	2058
178	1	13.842	2115
179	1	13.85	2174
180	1	13.858	2234
181	1	13.867	2295
182	1	13.875	2358
183	1	13.883	2421
184	1	13.892	2486
185	1	13.9	2552
186	1	13.908	2621
187	1	13.917	2690
188	1	13.925	2762
189	1	13.933	2836
190	1	13.942	2911
191	1	13.95	2987
192	1	13.958	3065
193	1	13.967	3143
194	1	13.975	3223
195	1	13.983	3304
196	1	13.992	3386
197	1	14	3471
198	1	14.008	3558
199	1	14.017	3647
200	1	14.025	3737
201	1	14.033	3829
202	1	14.042	3922
203	1	14.05	4016
204	1	14.058	4111
205	1	14.067	4208
206	1	14.075	4308
207	1	14.083	4410
208	1	14.092	4514
209	1	14.1	4619
210	1	14.108	4725
211	1	14.117	4834
212	1	14.125	4942
213	1	14.133	5052
214	1	14.142	5164
215	1	14.15	5278
216	1	14.158	5394
217	1	14.167	5514
218	1	14.175	5634
219	1	14.183	5756
220	1	14.192	5879
221	1	14.2	6003
222	1	14.208	6127
223	1	14.217	6254
224	1	14.225	6384
225	1	14.233	6516
226	1	14.242	6651
227	1	14.25	6789
228	1	14.258	6926
229	1	14.267	7065
230	1	14.275	7204
231	1	14.283	7345
232	1	14.292	7488
233	1	14.3	7633
234	1	14.308	7779
235	1	14.317	7929
236	1	14.325	8083
237	1	14.333	8238
238	1	14.342	8393
239	1	14.35	8551
240	1	14.358	8708
241	1	14.367	8866
242	1	14.375	9028
243	1	14.383	9192
244	1	14.392	9359
245	1	14.4	9529
246	1	14.408	9703
247	1	14.417	9876
248	1	14.425	10052
249	1	14.433	10227
250	1	14.442	10402
251	1	14.45	10579
252	1	14.458	10761
253	1	14.467	10945
254	1	14.475	11132
255	1	14.483	11323
256	1	14.492	11514
257	1	14.5	11706
258	1	14.508	11900
259	1	14.517	12092
260	1	14.525	12287
261	1	14.533	12484
262	1	14.542	12685
263	1	14.55	12889
264	1	14.558	13097
265	1	14.567	13306
266	1	14.575	13516
267	1	14.583	13727
268	1	14.592	13936
269	1	14.6	14147
270	1	14.608	14359
271	1	14.617	14574
272	1	14.625	14793
273	1	14.633	15016
274	1	14.642	15241
275	1	14.65	15466
276	1	14.658	15692
277	1	14.667	15917
278	1	14.675	16142
279	1	14.683	16368
280	1	14.692	16596
281	1	14.7	16827
282	1	14.708	17062
283	1	14.717	17300
284	1	14.725	17537
285	1	14.733	17775
286	1	14.742	18013
287	1	14.75	18248
288	1	14.758	18484
289	1	14.767	18720
290	1	14.775	18957
291	1	14.783	19197
292	1	14.792	19441
293	1	14.8	19683
294	1	14.808	19925
295	1	14.817	20166
296	1	14.825	20404
297	1	14.833	20641
298	1	14.842	20878
299	1	14.85	21115
300	1	14.858	21352
301	1	14.867	21593
302	1	14.875	21833
303	1	14.883	22071
304	1	14.892	22307
305	1	14.9	22539
306	1	14.908	22768
307	1	14.917	22996
308	1	14.925	23222
309	1	14.933	23446
310	1	14.942	23671
311	1	14.95	23896
312	1	14.958	24118
313	1	14.967	24336
314	1	14.975	24551
315	1	14.983	24761
316	1	14.992	24967
317	1	15	25170
318	1	15.008	25370
319	1	15.017	25568
320	1	15.025	25763
321	1	15.033	25955
322	1	15.042	26142
323	1	15.05	26326
324	1	15.058	26503
325	1	15.067	26675
326	1	15.075	26841
327	1	15.083	27002
328	1	15.092	27159
329	1	15.1	27312
330	1	15.108	27460
331	1	15.117	27602
332	1	15.125	27739
333	1	15.133	27869
334	1	15.142	27992
335	1	15.15	28108
336	1	15.158	28218
337	1	15.167	28320
338	1	15.175	28417
339	1	15.183	28507
340	1	15.192	28591
341	1	15.2	28669
342	1	15.208	28739
343	1	15.217	28802
344	1	15.225	28858
345	1	15.233	28904
346	1	15.242	28942
347	1	15.25	28972
348	1	15.258	28993
349	1	15.267	29007
350	1	15.275	29015
351	1	15.283	29014
352	1	15.292	29006
353	1	15.3	28990
354	1	15.308	28965
355	1	15.317	28931
356	1	15.325	28887
357	1	15.333	28833
358	1	15.342	28769
359	1	15.35	28699
360	1	15.358	28622
361	1	15.367	28536
362	1	15.375	28444
363	1	15.383	28342
364	1	15.392	28231
365	1	15.4	28110
366	1	15.408	27978
367	1	15.417	27836
368	1	15.425	27687
369	1	15.433	27531
370	1	15.442	27368
371	1	15.45	27200
372	1	15.458	27025
373	1	15.467	26841
374	1	15.475	26647
375	1	15.483	26443
376	1	15.492	26228
377	1	15.5	26005
378	1	15.508	25778
379	1	15.517	25544
380	1	15.525	25306
381	1	15.533	25064
382	1	15.542	24814
383	1	15.55	24557
384	1	15.558	24291
385	1	15.567	24015
386	1	15.575	23731
387	1	15.583	23445
388	1	15.592	23155
389	1	15.6	22862
390	1	15.608	22569
391	1	15.617	22271
392	1	15.625	21968
393	1	15.633	21659
394	1	15.642	21344
395	1	15.65	21021
396	1	15.658	20695
397	1	15.667	20369
398	1	15.675	20042
399	1	15.683	19718
400	1	15.692	19393
401	1	15.7	19065
402	1	15.708	18736
403	1	15.717	18403
404	1	15.725	18065
405	1	15.733	17725
406	1	15.742	17387
407	1	15.75	17051
408	1	15.758	16719
409	1	15.767	16391
410	1	15.775	16065
411	1	15.783	15737
412	1	15.792	15409
413	1	15.8	15079
414	1	15.808	14748
415	1	15.817	14421
416	1	15.825	14098
417	1	15.833	13780
418	1	15.842	13468
419	1	15.85	13160
420	1	15.858	12855
421	1	15.867	12553
422	1	15.875	12252
423	1	15.883	11951
424	1	15.892	11654
425	1	15.9	11362
426	1	15.908	11076
427	1	15.917	10797
428	1	15.925	10524
429	1	15.933	10256
430	1	15.942	9991
431	1	15.95	9729
432	1	15.958	9469
433	1	15.967	9212
434	1	15.975	8962
435	1	15.983	8718
436	1	15.992	8482
437	1	16	8253
438	1	16.008	8028
439	1	16.017	7808
440	1	16.025	7592
441	1	16.033	7378
442	1	16.042	7168
443	1	16.05	6962
444	1	16.058	6762
445	1	16.067	6567
446	1	16.075	6378
447	1	16.083	6194
448	1	16.092	6015
449	1	16.1	5839
450	1	16.108	5668
451	1	16.117	5499
452	1	16.125	5334
453	1	16.133	5173
454	1	16.142	5018
455	1	16.15	4867
456	1	16.158	4722
457	1	16.167	4581
458	1	16.175	4443
459	1	16.183	4308
460	1	16.192	4175
461	1	16.2	4045
462	1	16.208	3919
463	1	16.217	3797
464	1	16.225	3680
465	1	16.233	3566
466	1	16.242	3455
467	1	16.25	3347
468	1	16.258	3242
469	1	16.267	3138
470	1	16.275	3037
471	1	16.283	2938
472	1	16.292	2842
473	1	16.3	2751
474	1	16.308	2663
475	1	16.317	2579
476	1	16.325	2496
477	1	16.333	2415
478	1	16.342	2337
479	1	16.35	2259
480	1	16.358	2182
481	1	16.367	2109
482	1	16.375	2038
483	1	16.383	1970
484	1	16.392	1905
485	1	16.4	1842
486	1	16.408	1781
487	1	16.417	1721
488	1	16.425	1662
489	1	16.433	1604
490	1	16.442	1548
491	1	16.45	1494
492	1	16.458	1442
493	1	16.467	1392
494	1	16.475	1344
495	1	16.483	1298
496	1	16.492	1253
497	1	16.5	1209
498	1	16.508	1166
499	1	16.517	1124
500	1	16.525	1084
501	1	16.533	1045
502	1	16.542	1008
503	1	16.55	973
504	1	16.558	939
505	1	16.567	905
506	1	16.575	873
507	1	16.583	841
508	1	16.592	810
509	1	16.6	780
510	1	16.608	751
511	1	16.617	723
512	1	16.625	697
513	1	16.633	672
514	1	16.642	648
515	1	16.65	625
516	1	16.658	602
517	1	16.667	579
518	1	16.675	558
519	1	16.683	536
520	1	16.692	516
521	1	16.7	497
522	1	16.708	479
523	1	16.717	462
524	1	16.725	446
525	1	16.733	429
526	1	16.742	413
527	1	16.75	398
528	1	16.758	383
529	1	16.767	370
530	1	16.775	358
531	1	16.783	346
532	1	16.792	335
533	1	16.8	324
534	1	16.808	314
535	1	16.817	304
536	1	16.825	294
537	1	16.833	284
538	1	16.842	274
539	1	16.85	266
540	1	16.858	258
541	1	16.867	251
542	1	16.875	244
543	1	16.883	237
544	1	16.892	230
545	1	16.9	223
546	1	16.908	215
547	1	16.917	208
548	1	16.925	202
549	1	16.933	195
550	1	16.942	189
551	1	16.95	184
552	1	16.958	178
553	1	16.967	173
554	1	16.975	167
555	1	16.983	161
556	1	16.992	156
557	1	17	150
558	1	17.008	145
559	1	17.017	140
560	1	17.025	135
561	1	17.033	130
562	1	17.042	125
563	1	17.05	121
564	1	17.058	116
565	1	17.067	111
566	1	17.075	106
567	1	17.083	102
568	1	17.092	98
569	1	17.1	95
570	1	17.108	91
571	1	17.117	87
572	1	17.125	82
573	1	17.133	78
574	1	17.142	74
575	1	17.15	70
576	1	17.158	66
577	1	17.167	62
578	1	17.175	60
579	1	17.183	57
580	1	17.192	54
581	1	17.2	50
582	1	17.208	46
583	1	17.217	43
584	1	17.225	39
585	1	17.233	35
586	1	17.242	31
587	1	17.25	28
588	1	17.258	26
589	1	17.267	24
590	1	17.275	22
591	1	17.283	21
592	1	17.292	19
593	1	17.3	17
594	1	17.308	16
595	1	17.317	14
596	1	17.325	13
597	1	17.333	12
598	1	17.342	11
599	1	17.35	11
600	1	17.358	9
601	1	17.367	8
602	1	17.375	7
603	1	17.383	6
604	1	17.392	5
605	1	17.4	4
606	1	17.408	4
607	1	17.417	3
608	1	17.425	3
609	1	17.433	2
610	1	17.442	2
611	1	17.45	1
612	1	17.458	1
613	1	17.467	0
614	1	17.475	0
615	1	17.483	0
[GPC Peak Table(Detector A)]
# of Peaks	1
Peak#	Start Time	Top Time	End Time	Start Volume	Top Volume	End Volume	Start M.W.	Top M.W.	End M.W.	Start Height	Top Height	End Height
1	12.358	15.278	17.483	7.415	9.167	10.49	3742984	30984	829	-247	58030	-202
[Average Molecular Weight Table(Detector A)]
# of Peaks	1
Peak#	Mn	Mw	Mz	Mz1	Mv	Mw/Mn	Mv/Mn	Mz/Mw	I.Visc	%
Total	25054	60718	208655	747602	0	2.42351	0	3.43648	1	100
1	25054	60718	208655	747602	0	2.42351	0	3.43648	1	100
[RT/MW Range Table(Detector A)]
# of RT/MW Range	0
[GPC Calibration Curve Table(Detector A)]
# of Points	5
#	Time(min)	M.W.	Weight	Error	Active	Virtual	Data Name
1	12.884	642000	1	-146.04	OFF	OFF	D:\SEC data\data\21-5-14 SEC Part1 +pullulan\pullulan st02.lcd
2	13.768	334000	1	-10.7614	ON	OFF	D:\SEC data\data\21-5-14 SEC Part1 +pullulan\pullulan st01.lcd
3	15.112	49400	1	17.5376	ON	OFF	D:\SEC data\data\21-5-14 SEC Part1 +pullulan\pullulan st01.lcd
4	15.529	22000	1	6.7027	ON	OFF	D:\SEC data\data\21-5-14 SEC Part1 +pullulan\pullulan st02.lcd
5	16.151	6300	1	-17.351	ON	OFF	D:\SEC data\data\21-5-14 SEC Part1 +pullulan\pullulan st01.lcd
Calibration Curve	Linear
Comment
[GPC Slice Data Table(Detector A)]
# of Peaks	1
Peak#	Slice#	R.Time	Volume	M.W.	Height	Sub Total	%	Area
1	1	12.363	7.418	3717465	1	9209510	100	0
1	2	12.371	7.423	3666948	1	9209509	100	0
1	3	12.379	7.428	3617117	1	9209508	100	1
1	4	12.388	7.433	3567964	2	9209507	100	1
1	5	12.396	7.438	3519478	4	9209505	99.9999	2
1	6	12.404	7.443	3471651	5	9209501	99.9999	3
1	7	12.413	7.448	3424474	7	9209495	99.9998	4
1	8	12.421	7.453	3377938	10	9209488	99.9998	5
1	9	12.429	7.458	3332035	12	9209478	99.9997	6
1	10	12.438	7.463	3286755	13	9209466	99.9995	6
1	11	12.446	7.468	3242091	13	9209453	99.9994	6
1	12	12.454	7.473	3198034	13	9209441	99.9993	6
1	13	12.463	7.478	3154575	14	9209428	99.9991	7
1	14	12.471	7.483	3111707	15	9209414	99.999	8
1	15	12.479	7.488	3069421	17	9209399	99.9988	9
1	16	12.488	7.493	3027710	20	9209382	99.9986	10
1	17	12.496	7.498	2986566	22	9209362	99.9984	11
1	18	12.504	7.503	2945981	26	9209339	99.9981	13
1	19	12.513	7.508	2905948	28	9209313	99.9979	14
1	20	12.521	7.513	2866458	29	9209285	99.9976	15
1	21	12.529	7.518	2827505	30	9209256	99.9972	15
1	22	12.538	7.523	2789082	30	9209226	99.9969	15
1	23	12.546	7.528	2751181	30	9209196	99.9966	15
1	24	12.554	7.533	2713794	30	9209166	99.9963	15
1	25	12.563	7.538	2676916	32	9209136	99.9959	16
1	26	12.571	7.543	2640539	35	9209103	99.9956	18
1	27	12.579	7.548	2604656	38	9209068	99.9952	19
1	28	12.588	7.553	2569261	41	9209030	99.9948	21
1	29	12.596	7.558	2534347	43	9208988	99.9943	22
1	30	12.604	7.563	2499907	45	9208945	99.9939	22
1	31	12.613	7.568	2465935	46	9208900	99.9934	23
1	32	12.621	7.573	2432425	49	9208854	99.9929	24
1	33	12.629	7.578	2399371	52	9208805	99.9924	26
1	34	12.638	7.583	2366765	56	9208754	99.9918	28
1	35	12.646	7.588	2334603	61	9208698	99.9912	30
1	36	12.654	7.593	2302877	66	9208637	99.9905	33
1	37	12.663	7.598	2271583	71	9208570	99.9898	35
1	38	12.671	7.603	2240714	73	9208500	99.989	37
1	39	12.679	7.608	2210265	74	9208427	99.9882	37
1	40	12.688	7.613	2180229	74	9208353	99.9874	37
1	41	12.696	7.618	2150601	76	9208278	99.9866	38
1	42	12.704	7.623	2121377	78	9208202	99.9858	39
1	43	12.713	7.628	2092549	81	9208124	99.985	41
1	44	12.721	7.633	2064113	85	9208043	99.9841	43
1	45	12.729	7.638	2036063	88	9207958	99.9831	44
1	46	12.738	7.643	2008395	92	9207870	99.9822	46
1	47	12.746	7.648	1981102	95	9207778	99.9812	48
1	48	12.754	7.653	1954181	98	9207682	99.9802	49
1	49	12.763	7.658	1927625	103	9207584	99.9791	51
1	50	12.771	7.663	1901430	107	9207481	99.978	54
1	51	12.779	7.668	1875591	111	9207374	99.9768	55
1	52	12.788	7.673	1850103	116	9207263	99.9756	58
1	53	12.796	7.678	1824962	120	9207148	99.9744	60
1	54	12.804	7.683	1800162	126	9207027	99.973	63
1	55	12.813	7.688	1775700	132	9206901	99.9717	66
1	56	12.821	7.693	1751569	139	9206769	99.9702	69
1	57	12.829	7.698	1727767	145	9206630	99.9687	72
1	58	12.838	7.703	1704288	149	9206486	99.9672	75
1	59	12.846	7.708	1681128	153	9206336	99.9655	77
1	60	12.854	7.713	1658283	157	9206183	99.9639	78
1	61	12.863	7.718	1635748	161	9206026	99.9622	81
1	62	12.871	7.723	1613520	166	9205865	99.9604	83
1	63	12.879	7.728	1591593	171	9205699	99.9586	85
1	64	12.888	7.733	1569965	176	9205528	99.9568	88
1	65	12.896	7.738	1548630	181	9205352	99.9549	91
1	66	12.904	7.743	1527586	187	9205170	99.9529	93
1	67	12.913	7.748	1506827	192	9204984	99.9509	96
1	68	12.921	7.753	1486350	198	9204791	99.9488	99
1	69	12.929	7.758	1466152	204	9204593	99.9466	102
1	70	12.938	7.763	1446228	211	9204390	99.9444	105
1	71	12.946	7.768	1426575	219	9204179	99.9421	109
1	72	12.954	7.773	1407189	227	9203960	99.9397	114
1	73	12.963	7.778	1388067	235	9203733	99.9373	117
1	74	12.971	7.783	1369204	243	9203499	99.9347	121
1	75	12.979	7.788	1350598	250	9203256	99.9321	125
1	76	12.988	7.793	1332244	257	9203006	99.9294	128
1	77	12.996	7.798	1314140	263	9202749	99.9266	132
1	78	13.004	7.803	1296282	270	9202486	99.9237	135
1	79	13.013	7.808	1278667	277	9202216	99.9208	138
1	80	13.021	7.813	1261290	285	9201939	99.9178	142
1	81	13.029	7.818	1244151	294	9201654	99.9147	147
1	82	13.038	7.823	1227244	303	9201360	99.9115	151
1	83	13.046	7.828	1210566	311	9201057	99.9082	156
1	84	13.054	7.833	1194116	320	9200746	99.9048	160
1	85	13.063	7.838	1177889	329	9200426	99.9014	164
1	86	13.071	7.843	1161882	337	9200097	99.8978	169
1	87	13.079	7.848	1146093	346	9199760	99.8941	173
1	88	13.088	7.853	1130519	354	9199414	99.8904	177
1	89	13.096	7.858	1115156	363	9199060	99.8865	182
1	90	13.104	7.863	1100002	373	9198697	99.8826	187
1	91	13.113	7.868	1085054	383	9198323	99.8785	191
1	92	13.121	7.873	1070309	395	9197941	99.8744	197
1	93	13.129	7.878	1055764	406	9197546	99.8701	203
1	94	13.138	7.883	1041417	416	9197140	99.8657	208
1	95	13.146	7.888	1027265	426	9196724	99.8612	213
1	96	13.154	7.893	1013305	437	9196298	99.8565	218
1	97	13.163	7.898	999535	448	9195862	99.8518	224
1	98	13.171	7.903	985952	460	9195413	99.8469	230
1	99	13.179	7.908	972554	473	9194953	99.8419	236
1	100	13.188	7.913	959338	484	9194480	99.8368	242
1	101	13.196	7.918	946301	497	9193996	99.8315	248
1	102	13.204	7.923	933442	510	9193499	99.8262	255
1	103	13.213	7.928	920757	524	9192989	99.8206	262
1	104	13.221	7.933	908245	537	9192465	99.8149	269
1	105	13.229	7.938	895902	551	9191928	99.8091	276
1	106	13.238	7.943	883728	565	9191377	99.8031	283
1	107	13.246	7.948	871719	580	9190811	99.797	290
1	108	13.254	7.953	859873	595	9190231	99.7907	298
1	109	13.263	7.958	848188	611	9189636	99.7842	306
1	110	13.271	7.963	836662	628	9189025	99.7776	314
1	111	13.279	7.968	825292	645	9188397	99.7708	323
1	112	13.288	7.973	814077	662	9187752	99.7637	331
1	113	13.296	7.978	803014	679	9187090	99.7566	339
1	114	13.304	7.983	792102	697	9186411	99.7492	348
1	115	13.313	7.988	781338	715	9185714	99.7416	358
1	116	13.321	7.993	770720	733	9184998	99.7338	367
1	117	13.329	7.998	760247	752	9184265	99.7259	376
1	118	13.338	8.003	749916	771	9183513	99.7177	386
1	119	13.346	8.008	739725	791	9182741	99.7093	396
1	120	13.354	8.013	729673	813	9181950	99.7007	406
1	121	13.363	8.018	719757	835	9181137	99.6919	417
1	122	13.371	8.023	709976	858	9180302	99.6829	429
1	123	13.379	8.028	700328	881	9179445	99.6735	441
1	124	13.388	8.033	690811	906	9178564	99.664	453
1	125	13.396	8.038	681424	932	9177658	99.6541	466
1	126	13.404	8.043	672164	957	9176725	99.644	479
1	127	13.413	8.048	663030	983	9175768	99.6336	491
1	128	13.421	8.053	654020	1010	9174785	99.6229	505
1	129	13.429	8.058	645132	1038	9173776	99.612	519
1	130	13.438	8.063	636365	1067	9172738	99.6007	533
1	131	13.446	8.068	627717	1097	9171671	99.5891	548
1	132	13.454	8.073	619187	1128	9170574	99.5772	564
1	133	13.463	8.078	610773	1160	9169446	99.565	580
1	134	13.471	8.083	602473	1194	9168286	99.5524	597
1	135	13.479	8.088	594286	1228	9167092	99.5394	614
1	136	13.488	8.093	586210	1263	9165863	99.5261	632
1	137	13.496	8.098	578244	1301	9164600	99.5124	651
1	138	13.504	8.103	570386	1341	9163299	99.4982	671
1	139	13.513	8.108	562635	1382	9161958	99.4837	691
1	140	13.521	8.113	554989	1423	9160576	99.4687	711
1	141	13.529	8.118	547447	1464	9159153	99.4532	732
1	142	13.538	8.123	540008	1506	9157689	99.4373	753
1	143	13.546	8.128	532670	1550	9156182	99.421	775
1	144	13.554	8.133	525431	1594	9154633	99.4041	797
1	145	13.563	8.138	518291	1640	9153039	99.3868	820
1	146	13.571	8.143	511248	1688	9151399	99.369	844
1	147	13.579	8.148	504300	1737	9149711	99.3507	869
1	148	13.588	8.153	497447	1789	9147974	99.3318	894
1	149	13.596	8.158	490688	1843	9146185	99.3124	921
1	150	13.604	8.163	484020	1897	9144342	99.2924	949
1	151	13.613	8.168	477442	1953	9142445	99.2718	977
1	152	13.621	8.173	470954	2011	9140492	99.2506	1006
1	153	13.629	8.178	464554	2071	9138481	99.2287	1035
1	154	13.638	8.183	458241	2133	9136410	99.2063	1066
1	155	13.646	8.188	452014	2196	9134277	99.1831	1098
1	156	13.654	8.193	445872	2261	9132081	99.1592	1131
1	157	13.663	8.198	439813	2328	9129819	99.1347	1164
1	158	13.671	8.203	433836	2397	9127491	99.1094	1198
1	159	13.679	8.208	427940	2468	9125095	99.0834	1234
1	160	13.688	8.213	422125	2541	9122627	99.0566	1270
1	161	13.696	8.218	416389	2616	9120086	99.029	1308
1	162	13.704	8.223	410730	2693	9117470	99.0006	1347
1	163	13.713	8.228	405149	2773	9114777	98.9714	1386
1	164	13.721	8.233	399643	2854	9112004	98.9412	1427
1	165	13.729	8.238	394212	2937	9109150	98.9103	1469
1	166	13.738	8.243	388855	3022	9106213	98.8784	1511
1	167	13.746	8.248	383571	3108	9103191	98.8456	1554
1	168	13.754	8.253	378359	3197	9100083	98.8118	1598
1	169	13.763	8.258	373217	3287	9096886	98.7771	1644
1	170	13.771	8.263	368145	3383	9093599	98.7414	1691
1	171	13.779	8.268	363143	3481	9090216	98.7047	1740
1	172	13.788	8.273	358208	3580	9086735	98.6669	1790
1	173	13.796	8.278	353340	3683	9083155	98.628	1841
1	174	13.804	8.283	348538	3787	9079472	98.588	1894
1	175	13.813	8.288	343802	3894	9075685	98.5469	1947
1	176	13.821	8.293	339130	4003	9071792	98.5046	2002
1	177	13.829	8.298	334522	4116	9067788	98.4611	2058
1	178	13.838	8.303	329976	4230	9063673	98.4164	2115
1	179	13.846	8.308	325492	4348	9059442	98.3705	2174
1	180	13.854	8.313	321068	4468	9055094	98.3233	2234
1	181	13.863	8.318	316705	4590	9050627	98.2748	2295
1	182	13.871	8.323	312402	4715	9046037	98.225	2358
1	183	13.879	8.328	308156	4843	9041322	98.1738	2421
1	184	13.888	8.333	303969	4972	9036479	98.1212	2486
1	185	13.896	8.338	299838	5105	9031507	98.0672	2552
1	186	13.904	8.343	295763	5241	9026402	98.0118	2621
1	187	13.913	8.348	291744	5381	9021161	97.9548	2690
1	188	13.921	8.353	287780	5524	9015781	97.8964	2762
1	189	13.929	8.358	283869	5671	9010257	97.8364	2836
1	190	13.938	8.363	280012	5821	9004586	97.7749	2911
1	191	13.946	8.368	276206	5974	8998765	97.7117	2987
1	192	13.954	8.373	272453	6129	8992791	97.6468	3065
1	193	13.963	8.378	268751	6286	8986661	97.5802	3143
1	194	13.971	8.383	265098	6446	8980375	97.512	3223
1	195	13.979	8.388	261496	6608	8973930	97.442	3304
1	196	13.988	8.393	257942	6773	8967322	97.3702	3386
1	197	13.996	8.398	254437	6942	8960549	97.2967	3471
1	198	14.004	8.403	250980	7116	8953607	97.2213	3558
1	199	14.013	8.408	247569	7294	8946490	97.144	3647
1	200	14.021	8.413	244205	7474	8939196	97.0648	3737
1	201	14.029	8.418	240886	7659	8931722	96.9837	3829
1	202	14.038	8.423	237613	7844	8924063	96.9005	3922
1	203	14.046	8.428	234384	8031	8916219	96.8154	4016
1	204	14.054	8.433	231199	8222	8908188	96.7281	4111
1	205	14.063	8.438	228057	8416	8899966	96.6389	4208
1	206	14.071	8.443	224958	8615	8891549	96.5475	4308
1	207	14.079	8.448	221901	8820	8882934	96.4539	4410
1	208	14.088	8.453	218885	9028	8874114	96.3582	4514
1	209	14.096	8.458	215911	9237	8865087	96.2601	4619
1	210	14.104	8.463	212977	9450	8855849	96.1598	4725
1	211	14.113	8.468	210083	9667	8846399	96.0572	4834
1	212	14.121	8.473	207228	9885	8836732	95.9522	4942
1	213	14.129	8.478	204412	10105	8826847	95.8449	5052
1	214	14.138	8.483	201634	10329	8816742	95.7352	5164
1	215	14.146	8.488	198894	10556	8806413	95.623	5278
1	216	14.154	8.493	196191	10789	8795857	95.5084	5394
1	217	14.163	8.498	193525	11027	8785068	95.3913	5514
1	218	14.171	8.503	190895	11269	8774041	95.2715	5634
1	219	14.179	8.508	188301	11511	8762772	95.1492	5756
1	220	14.188	8.513	185742	11758	8751260	95.0242	5879
1	221	14.196	8.518	183218	12005	8739503	94.8965	6003
1	222	14.204	8.523	180728	12255	8727498	94.7661	6127
1	223	14.213	8.528	178272	12509	8715243	94.6331	6254
1	224	14.221	8.533	175850	12768	8702734	94.4973	6384
1	225	14.229	8.538	173460	13032	8689966	94.3586	6516
1	226	14.238	8.543	171103	13303	8676934	94.2171	6651
1	227	14.246	8.548	168778	13578	8663631	94.0727	6789
1	228	14.254	8.553	166484	13852	8650054	93.9252	6926
1	229	14.263	8.558	164222	14130	8636202	93.7748	7065
1	230	14.271	8.563	161990	14409	8622072	93.6214	7204
1	231	14.279	8.568	159789	14689	8607663	93.4649	7345
1	232	14.288	8.573	157618	14975	8592973	93.3054	7488
1	233	14.296	8.578	155476	15265	8577998	93.1428	7633
1	234	14.304	8.583	153363	15558	8562733	92.9771	7779
1	235	14.313	8.588	151279	15858	8547175	92.8081	7929
1	236	14.321	8.593	149223	16166	8531317	92.6359	8083
1	237	14.329	8.598	147195	16475	8515151	92.4604	8238
1	238	14.338	8.603	145195	16787	8498675	92.2815	8393
1	239	14.346	8.608	143222	17101	8481889	92.0992	8551
1	240	14.354	8.613	141276	17415	8464787	91.9135	8708
1	241	14.363	8.618	139356	17733	8447372	91.7244	8866
1	242	14.371	8.623	137462	18055	8429639	91.5319	9028
1	243	14.379	8.628	135594	18383	8411584	91.3358	9192
1	244	14.388	8.633	133751	18717	8393200	91.1362	9359
1	245	14.396	8.638	131934	19059	8374483	90.933	9529
1	246	14.404	8.643	130141	19406	8355424	90.726	9703
1	247	14.413	8.648	128372	19753	8336019	90.5153	9876
1	248	14.421	8.653	126628	20103	8316266	90.3009	10052
1	249	14.429	8.658	124907	20454	8296163	90.0826	10227
1	250	14.438	8.663	123210	20804	8275709	89.8605	10402
1	251	14.446	8.668	121536	21159	8254905	89.6346	10579
1	252	14.454	8.673	119884	21521	8233746	89.4048	10761
1	253	14.463	8.678	118255	21889	8212225	89.1711	10945
1	254	14.471	8.683	116648	22264	8190336	88.9335	11132
1	255	14.479	8.688	115063	22646	8168071	88.6917	11323
1	256	14.488	8.693	113499	23028	8145425	88.4458	11514
1	257	14.496	8.698	111957	23413	8122397	88.1958	11706
1	258	14.504	8.703	110435	23799	8098984	87.9415	11900
1	259	14.513	8.708	108935	24185	8075185	87.6831	12092
1	260	14.521	8.713	107454	24574	8051000	87.4205	12287
1	261	14.529	8.718	105994	24969	8026426	87.1537	12484
1	262	14.538	8.723	104554	25370	8001457	86.8826	12685
1	263	14.546	8.728	103133	25778	7976087	86.6071	12889
1	264	14.554	8.733	101731	26194	7950309	86.3272	13097
1	265	14.563	8.738	100349	26612	7924115	86.0427	13306
1	266	14.571	8.743	98985	27032	7897503	85.7538	13516
1	267	14.579	8.748	97640	27453	7870471	85.4603	13727
1	268	14.588	8.753	96313	27872	7843017	85.1622	13936
1	269	14.596	8.758	95004	28293	7815145	84.8595	14147
1	270	14.604	8.763	93713	28718	7786852	84.5523	14359
1	271	14.613	8.768	92440	29148	7758134	84.2405	14574
1	272	14.621	8.773	91184	29586	7728985	83.924	14793
1	273	14.629	8.778	89945	30032	7699400	83.6027	15016
1	274	14.638	8.783	88722	30482	7669367	83.2766	15241
1	275	14.646	8.788	87517	30933	7638885	82.9456	15466
1	276	14.654	8.793	86327	31384	7607952	82.6097	15692
1	277	14.663	8.798	85154	31834	7576568	82.269	15917
1	278	14.671	8.803	83997	32284	7544734	81.9233	16142
1	279	14.679	8.808	82856	32736	7512450	81.5727	16368
1	280	14.688	8.813	81730	33193	7479714	81.2173	16596
1	281	14.696	8.818	80619	33654	7446522	80.8569	16827
1	282	14.704	8.823	79524	34123	7412867	80.4914	17062
1	283	14.713	8.828	78443	34599	7378744	80.1209	17300
1	284	14.721	8.833	77377	35075	7344145	79.7452	17537
1	285	14.729	8.838	76325	35551	7309070	79.3644	17775
1	286	14.738	8.843	75288	36026	7273519	78.9784	18013
1	287	14.746	8.848	74265	36497	7237494	78.5872	18248
1	288	14.754	8.853	73256	36967	7200997	78.1909	18484
1	289	14.763	8.858	72260	37439	7164030	77.7895	18720
1	290	14.771	8.863	71278	37915	7126590	77.3829	18957
1	291	14.779	8.868	70310	38395	7088676	76.9713	19197
1	292	14.788	8.873	69354	38881	7050281	76.5544	19441
1	293	14.796	8.878	68412	39367	7011400	76.1322	19683
1	294	14.804	8.883	67482	39850	6972033	75.7047	19925
1	295	14.813	8.888	66565	40333	6932183	75.272	20166
1	296	14.821	8.893	65661	40809	6891850	74.8341	20404
1	297	14.829	8.898	64768	41282	6851041	74.3909	20641
1	298	14.838	8.903	63888	41755	6809760	73.9427	20878
1	299	14.846	8.908	63020	42229	6768004	73.4893	21115
1	300	14.854	8.913	62164	42705	6725775	73.0308	21352
1	301	14.863	8.918	61319	43186	6683070	72.5671	21593
1	302	14.871	8.923	60486	43666	6639884	72.0981	21833
1	303	14.879	8.928	59664	44142	6596218	71.624	22071
1	304	14.888	8.933	58853	44614	6552077	71.1447	22307
1	305	14.896	8.938	58053	45079	6507463	70.6603	22539
1	306	14.904	8.943	57264	45537	6462384	70.1708	22768
1	307	14.913	8.948	56486	45991	6416848	69.6763	22996
1	308	14.921	8.953	55718	46443	6370856	69.1769	23222
1	309	14.929	8.958	54961	46892	6324413	68.6726	23446
1	310	14.938	8.963	54214	47342	6277521	68.1635	23671
1	311	14.946	8.968	53478	47792	6230179	67.6494	23896
1	312	14.954	8.973	52751	48235	6182388	67.1305	24118
1	313	14.963	8.978	52034	48672	6134152	66.6067	24336
1	314	14.971	8.983	51327	49101	6085481	66.0782	24551
1	315	14.979	8.988	50630	49522	6036380	65.5451	24761
1	316	14.988	8.993	49942	49935	5986858	65.0073	24967
1	317	14.996	8.998	49263	50340	5936923	64.4651	25170
1	318	15.004	9.003	48593	50740	5886583	63.9185	25370
1	319	15.013	9.008	47933	51135	5835843	63.3676	25568
1	320	15.021	9.013	47282	51526	5784708	62.8123	25763
1	321	15.029	9.018	46639	51910	5733182	62.2528	25955
1	322	15.038	9.023	46005	52285	5681272	61.6892	26142
1	323	15.046	9.028	45380	52652	5628988	61.1215	26326
1	324	15.054	9.033	44764	53007	5576336	60.5498	26503
1	325	15.063	9.038	44155	53350	5523329	59.9742	26675
1	326	15.071	9.043	43555	53681	5469980	59.3949	26841
1	327	15.079	9.048	42963	54004	5416298	58.812	27002
1	328	15.088	9.053	42379	54318	5362294	58.2256	27159
1	329	15.096	9.058	41804	54624	5307976	57.6358	27312
1	330	15.104	9.063	41236	54920	5253352	57.0427	27460
1	331	15.113	9.068	40675	55205	5198432	56.4463	27602
1	332	15.121	9.073	40122	55478	5143227	55.8469	27739
1	333	15.129	9.078	39577	55738	5087749	55.2445	27869
1	334	15.138	9.083	39039	55984	5032011	54.6393	27992
1	335	15.146	9.088	38509	56216	4976026	54.0314	28108
1	336	15.154	9.093	37986	56436	4919810	53.421	28218
1	337	15.163	9.098	37469	56641	4863374	52.8082	28320
1	338	15.171	9.103	36960	56833	4806734	52.1932	28417
1	339	15.179	9.108	36458	57013	4749900	51.576	28507
1	340	15.188	9.113	35962	57182	4692887	50.957	28591
1	341	15.196	9.118	35474	57338	4635705	50.3361	28669
1	342	15.204	9.123	34992	57479	4578367	49.7135	28739
1	343	15.213	9.128	34516	57605	4520889	49.0894	28802
1	344	15.221	9.133	34047	57716	4463284	48.4639	28858
1	345	15.229	9.138	33584	57809	4405568	47.8372	28904
1	346	15.238	9.143	33128	57885	4347759	47.2094	28942
1	347	15.246	9.148	32678	57944	4289874	46.5809	28972
1	348	15.254	9.153	32234	57986	4231930	45.9517	28993
1	349	15.263	9.158	31796	58015	4173943	45.3221	29007
1	350	15.271	9.163	31364	58030	4115928	44.6922	29015
1	351	15.279	9.168	30938	58028	4057899	44.062	29014
1	352	15.288	9.173	30517	58012	3999871	43.432	29006
1	353	15.296	9.178	30102	57980	3941859	42.8021	28990
1	354	15.304	9.183	29693	57930	3883879	42.1725	28965
1	355	15.313	9.188	29290	57862	3825949	41.5435	28931
1	356	15.321	9.193	28892	57774	3768087	40.9152	28887
1	357	15.329	9.198	28499	57665	3710313	40.2878	28833
1	358	15.338	9.203	28112	57539	3652648	39.6617	28769
1	359	15.346	9.208	27730	57399	3595109	39.0369	28699
1	360	15.354	9.213	27353	57243	3537710	38.4137	28622
1	361	15.363	9.218	26981	57073	3480467	37.7921	28536
1	362	15.371	9.223	26615	56887	3423394	37.1724	28444
1	363	15.379	9.228	26253	56684	3366507	36.5547	28342
1	364	15.388	9.233	25896	56461	3309823	35.9392	28231
1	365	15.396	9.238	25544	56220	3253362	35.3261	28110
1	366	15.404	9.243	25197	55957	3197142	34.7157	27978
1	367	15.413	9.248	24855	55672	3141185	34.1081	27836
1	368	15.421	9.253	24517	55373	3085514	33.5036	27687
1	369	15.429	9.258	24184	55061	3030140	32.9023	27531
1	370	15.438	9.263	23855	54735	2975079	32.3044	27368
1	371	15.446	9.268	23531	54399	2920344	31.7101	27200
1	372	15.454	9.273	23211	54050	2865944	31.1194	27025
1	373	15.463	9.278	22896	53681	2811895	30.5325	26841
1	374	15.471	9.283	22585	53293	2758213	29.9496	26647
1	375	15.479	9.288	22278	52886	2704920	29.3709	26443
1	376	15.488	9.293	21975	52456	2652034	28.7967	26228
1	377	15.496	9.298	21676	52010	2599578	28.2271	26005
1	378	15.504	9.303	21382	51555	2547567	27.6624	25778
1	379	15.513	9.308	21091	51087	2496012	27.1026	25544
1	380	15.521	9.313	20805	50612	2444925	26.5478	25306
1	381	15.529	9.318	20522	50127	2394313	25.9983	25064
1	382	15.538	9.323	20243	49628	2344186	25.454	24814
1	383	15.546	9.328	19968	49113	2294558	24.9151	24557
1	384	15.554	9.333	19697	48581	2245445	24.3818	24291
1	385	15.563	9.338	19429	48029	2196863	23.8543	24015
1	386	15.571	9.343	19165	47462	2148834	23.3328	23731
1	387	15.579	9.348	18905	46891	2101372	22.8174	23445
1	388	15.588	9.353	18648	46311	2054481	22.3083	23155
1	389	15.596	9.358	18394	45725	2008170	21.8054	22862
1	390	15.604	9.363	18144	45137	1962445	21.3089	22569
1	391	15.613	9.368	17898	44542	1917308	20.8188	22271
1	392	15.621	9.373	17655	43935	1872766	20.3351	21968
1	393	15.629	9.378	17415	43318	1828831	19.8581	21659
1	394	15.638	9.383	17178	42688	1785512	19.3877	21344
1	395	15.646	9.388	16945	42042	1742825	18.9242	21021
1	396	15.654	9.393	16714	41390	1700782	18.4677	20695
1	397	15.663	9.398	16487	40737	1659392	18.0182	20369
1	398	15.671	9.403	16263	40085	1618655	17.5759	20042
1	399	15.679	9.408	16042	39436	1578570	17.1407	19718
1	400	15.688	9.413	15824	38786	1539134	16.7124	19393
1	401	15.696	9.418	15609	38131	1500349	16.2913	19065
1	402	15.704	9.423	15397	37472	1462218	15.8773	18736
1	403	15.713	9.428	15188	36806	1424746	15.4704	18403
1	404	15.721	9.433	14981	36130	1387940	15.0707	18065
1	405	15.729	9.438	14778	35450	1351811	14.6784	17725
1	406	15.738	9.443	14577	34775	1316360	14.2935	17387
1	407	15.746	9.448	14379	34103	1281585	13.9159	17051
1	408	15.754	9.453	14183	33438	1247482	13.5456	16719
1	409	15.763	9.458	13991	32783	1214044	13.1825	16391
1	410	15.771	9.463	13801	32129	1181261	12.8265	16065
1	411	15.779	9.468	13613	31475	1149132	12.4777	15737
1	412	15.788	9.473	13428	30819	1117658	12.1359	15409
1	413	15.796	9.478	13246	30158	1086839	11.8013	15079
1	414	15.804	9.483	13066	29496	1056681	11.4738	14748
1	415	15.813	9.488	12888	28842	1027184	11.1535	14421
1	416	15.821	9.493	12713	28196	998342	10.8403	14098
1	417	15.829	9.498	12540	27560	970147	10.5342	13780
1	418	15.838	9.503	12370	26936	942587	10.2349	13468
1	419	15.846	9.508	12202	26321	915651	9.9424	13160
1	420	15.854	9.513	12036	25711	889330	9.6566	12855
1	421	15.863	9.518	11872	25106	863619	9.3775	12553
1	422	15.871	9.523	11711	24504	838513	9.1049	12252
1	423	15.879	9.528	11552	23902	814009	8.8388	11951
1	424	15.888	9.533	11395	23308	790106	8.5792	11654
1	425	15.896	9.538	11240	22725	766798	8.3262	11362
1	426	15.904	9.543	11087	22152	744073	8.0794	11076
1	427	15.913	9.548	10937	21594	721921	7.8389	10797
1	428	15.921	9.553	10788	21049	700327	7.6044	10524
1	429	15.929	9.558	10641	20513	679278	7.3758	10256
1	430	15.938	9.563	10497	19983	658766	7.1531	9991
1	431	15.946	9.568	10354	19459	638783	6.9361	9729
1	432	15.954	9.573	10213	18938	619324	6.7248	9469
1	433	15.963	9.578	10075	18424	600386	6.5192	9212
1	434	15.971	9.583	9938	17923	581961	6.3191	8962
1	435	15.979	9.588	9803	17436	564038	6.1245	8718
1	436	15.988	9.593	9669	16964	546602	5.9352	8482
1	437	15.996	9.598	9538	16506	529638	5.751	8253
1	438	16.004	9.603	9408	16057	513132	5.5718	8028
1	439	16.013	9.608	9281	15617	497075	5.3974	7808
1	440	16.021	9.613	9154	15183	481458	5.2278	7592
1	441	16.029	9.618	9030	14757	466275	5.063	7378
1	442	16.038	9.623	8907	14335	451518	4.9027	7168
1	443	16.046	9.628	8786	13924	437183	4.7471	6962
1	444	16.054	9.633	8667	13523	423259	4.5959	6762
1	445	16.063	9.638	8549	13133	409735	4.449	6567
1	446	16.071	9.643	8433	12755	396602	4.3064	6378
1	447	16.079	9.648	8318	12389	383847	4.1679	6194
1	448	16.088	9.653	8205	12030	371458	4.0334	6015
1	449	16.096	9.658	8094	11679	359429	3.9028	5839
1	450	16.104	9.663	7984	11335	347750	3.776	5668
1	451	16.113	9.668	7875	10998	336414	3.6529	5499
1	452	16.121	9.673	7768	10667	325417	3.5335	5334
1	453	16.129	9.678	7663	10347	314750	3.4177	5173
1	454	16.138	9.683	7559	10035	304403	3.3053	5018
1	455	16.146	9.688	7456	9735	294368	3.1963	4867
1	456	16.154	9.693	7355	9444	284633	3.0906	4722
1	457	16.163	9.698	7255	9161	275189	2.9881	4581
1	458	16.171	9.703	7156	8886	266028	2.8886	4443
1	459	16.179	9.708	7059	8616	257142	2.7921	4308
1	460	16.188	9.713	6963	8350	248526	2.6986	4175
1	461	16.196	9.718	6868	8090	240177	2.6079	4045
1	462	16.204	9.723	6775	7837	232087	2.5201	3919
1	463	16.213	9.728	6683	7594	224250	2.435	3797
1	464	16.221	9.733	6592	7359	216655	2.3525	3680
1	465	16.229	9.738	6502	7132	209296	2.2726	3566
1	466	16.238	9.743	6414	6910	202164	2.1952	3455
1	467	16.246	9.748	6327	6695	195254	2.1201	3347
1	468	16.254	9.753	6241	6484	188559	2.0474	3242
1	469	16.263	9.758	6156	6276	182075	1.977	3138
1	470	16.271	9.763	6072	6073	175798	1.9089	3037
1	471	16.279	9.768	5990	5876	169725	1.8429	2938
1	472	16.288	9.773	5909	5685	163849	1.7791	2842
1	473	16.296	9.778	5828	5501	158164	1.7174	2751
1	474	16.304	9.783	5749	5327	152663	1.6577	2663
1	475	16.313	9.788	5671	5158	147336	1.5998	2579
1	476	16.321	9.793	5594	4992	142179	1.5438	2496
1	477	16.329	9.798	5518	4831	137186	1.4896	2415
1	478	16.338	9.803	5443	4673	132355	1.4372	2337
1	479	16.346	9.808	5369	4518	127682	1.3864	2259
1	480	16.354	9.813	5296	4365	123165	1.3374	2182
1	481	16.363	9.818	5224	4218	118800	1.29	2109
1	482	16.371	9.823	5153	4077	114582	1.2442	2038
1	483	16.379	9.828	5083	3941	110506	1.1999	1970
1	484	16.388	9.833	5014	3810	106565	1.1571	1905
1	485	16.396	9.838	4946	3684	102755	1.1158	1842
1	486	16.404	9.843	4879	3562	99072	1.0758	1781
1	487	16.413	9.848	4812	3443	95509	1.0371	1721
1	488	16.421	9.853	4747	3325	92067	0.9997	1662
1	489	16.429	9.858	4682	3209	88742	0.9636	1604
1	490	16.438	9.863	4619	3096	85533	0.9288	1548
1	491	16.446	9.868	4556	2987	82438	0.8951	1494
1	492	16.454	9.873	4494	2883	79451	0.8627	1442
1	493	16.463	9.878	4433	2784	76567	0.8314	1392
1	494	16.471	9.883	4373	2688	73783	0.8012	1344
1	495	16.479	9.888	4313	2595	71095	0.772	1298
1	496	16.488	9.893	4255	2505	68500	0.7438	1253
1	497	16.496	9.898	4197	2418	65995	0.7166	1209
1	498	16.504	9.903	4140	2332	63577	0.6903	1166
1	499	16.513	9.908	4084	2248	61245	0.665	1124
1	500	16.521	9.913	4028	2168	58997	0.6406	1084
1	501	16.529	9.918	3973	2090	56829	0.6171	1045
1	502	16.538	9.923	3919	2016	54740	0.5944	1008
1	503	16.546	9.928	3866	1946	52724	0.5725	973
1	504	16.554	9.933	3814	1877	50778	0.5514	939
1	505	16.563	9.938	3762	1810	48900	0.531	905
1	506	16.571	9.943	3711	1745	47090	0.5113	873
1	507	16.579	9.948	3660	1681	45345	0.4924	841
1	508	16.588	9.953	3610	1620	43663	0.4741	810
1	509	16.596	9.958	3561	1560	42044	0.4565	780
1	510	16.604	9.963	3513	1502	40483	0.4396	751
1	511	16.613	9.968	3465	1447	38981	0.4233	723
1	512	16.621	9.973	3418	1395	37534	0.4076	697
1	513	16.629	9.978	3372	1344	36140	0.3924	672
1	514	16.638	9.983	3326	1296	34795	0.3778	648
1	515	16.646	9.988	3281	1249	33499	0.3637	625
1	516	16.654	9.993	3236	1204	32250	0.3502	602
1	517	16.663	9.998	3192	1158	31047	0.3371	579
1	518	16.671	10.003	3149	1115	29888	0.3245	558
1	519	16.679	10.008	3106	1073	28773	0.3124	536
1	520	16.688	10.013	3064	1033	27701	0.3008	516
1	521	16.696	10.018	3022	994	26668	0.2896	497
1	522	16.704	10.023	2981	959	25674	0.2788	479
1	523	16.713	10.028	2941	925	24715	0.2684	462
1	524	16.721	10.033	2901	892	23790	0.2583	446
1	525	16.729	10.038	2861	859	22898	0.2486	429
1	526	16.738	10.043	2822	826	22040	0.2393	413
1	527	16.746	10.048	2784	795	21213	0.2303	398
1	528	16.754	10.053	2746	767	20418	0.2217	383
1	529	16.763	10.058	2709	740	19652	0.2134	370
1	530	16.771	10.063	2672	715	18911	0.2053	358
1	531	16.779	10.068	2636	691	18196	0.1976	346
1	532	16.788	10.073	2600	669	17505	0.1901	335
1	533	16.796	10.078	2565	648	16835	0.1828	324
1	534	16.804	10.083	2530	628	16187	0.1758	314
1	535	16.813	10.088	2495	609	15559	0.1689	304
1	536	16.821	10.093	2461	588	14950	0.1623	294
1	537	16.829	10.098	2428	568	14363	0.156	284
1	538	16.838	10.103	2395	549	13795	0.1498	274
1	539	16.846	10.108	2362	532	13246	0.1438	266
1	540	16.854	10.113	2330	517	12714	0.1381	258
1	541	16.863	10.118	2299	502	12197	0.1324	251
1	542	16.871	10.123	2267	487	11696	0.127	244
1	543	16.879	10.128	2237	473	11208	0.1217	237
1	544	16.888	10.133	2206	459	10735	0.1166	230
1	545	16.896	10.138	2176	445	10276	0.1116	223
1	546	16.904	10.143	2147	431	9831	0.1067	215
1	547	16.913	10.148	2117	416	9400	0.1021	208
1	548	16.921	10.153	2089	403	8984	0.0975	202
1	549	16.929	10.158	2060	390	8581	0.0932	195
1	550	16.938	10.163	2032	379	8190	0.0889	189
1	551	16.946	10.168	2005	368	7811	0.0848	184
1	552	16.954	10.173	1977	357	7443	0.0808	178
1	553	16.963	10.178	1951	345	7086	0.0769	173
1	554	16.971	10.183	1924	334	6741	0.0732	167
1	555	16.979	10.188	1898	322	6408	0.0696	161
1	556	16.988	10.193	1872	311	6086	0.0661	156
1	557	16.996	10.198	1847	300	5774	0.0627	150
1	558	17.004	10.203	1822	290	5474	0.0594	145
1	559	17.013	10.208	1797	280	5184	0.0563	140
1	560	17.021	10.213	1772	270	4904	0.0532	135
1	561	17.029	10.218	1748	261	4633	0.0503	130
1	562	17.038	10.223	1725	251	4373	0.0475	125
1	563	17.046	10.228	1701	241	4122	0.0448	121
1	564	17.054	10.233	1678	232	3880	0.0421	116
1	565	17.063	10.238	1655	223	3648	0.0396	111
1	566	17.071	10.243	1633	213	3425	0.0372	106
1	567	17.079	10.248	1611	204	3212	0.0349	102
1	568	17.088	10.253	1589	197	3008	0.0327	98
1	569	17.096	10.258	1567	189	2811	0.0305	95
1	570	17.104	10.263	1546	182	2622	0.0285	91
1	571	17.113	10.268	1525	173	2441	0.0265	87
1	572	17.121	10.273	1504	165	2267	0.0246	82
1	573	17.129	10.278	1484	156	2102	0.0228	78
1	574	17.138	10.283	1463	147	1946	0.0211	74
1	575	17.146	10.288	1444	139	1799	0.0195	70
1	576	17.154	10.293	1424	131	1660	0.018	66
1	577	17.163	10.298	1405	125	1529	0.0166	62
1	578	17.171	10.303	1386	120	1404	0.0152	60
1	579	17.179	10.308	1367	114	1284	0.0139	57
1	580	17.188	10.313	1348	107	1170	0.0127	54
1	581	17.196	10.318	1330	100	1063	0.0115	50
1	582	17.204	10.323	1312	93	963	0.0105	46
1	583	17.213	10.328	1294	85	870	0.0094	43
1	584	17.221	10.333	1276	77	785	0.0085	39
1	585	17.229	10.338	1259	70	707	0.0077	35
1	586	17.238	10.343	1242	62	637	0.0069	31
1	587	17.246	10.348	1225	56	575	0.0062	28
1	588	17.254	10.353	1208	52	519	0.0056	26
1	589	17.263	10.358	1192	48	467	0.0051	24
1	590	17.271	10.363	1176	45	419	0.0046	22
1	591	17.279	10.368	1160	42	374	0.0041	21
1	592	17.288	10.373	1144	39	332	0.0036	19
1	593	17.296	10.378	1128	35	294	0.0032	17
1	594	17.304	10.383	1113	31	259	0.0028	16
1	595	17.313	10.388	1098	28	228	0.0025	14
1	596	17.321	10.393	1083	25	200	0.0022	13
1	597	17.329	10.398	1068	23	175	0.0019	12
1	598	17.338	10.403	1054	22	152	0.0016	11
1	599	17.346	10.408	1040	21	129	0.0014	11
1	600	17.354	10.413	1025	19	108	0.0012	9
1	601	17.363	10.418	1011	16	90	0.001	8
1	602	17.371	10.423	998	13	74	0.0008	7
1	603	17.379	10.428	984	11	61	0.0007	6
1	604	17.388	10.433	971	10	50	0.0005	5
1	605	17.396	10.438	958	8	40	0.0004	4
1	606	17.404	10.443	945	7	32	0.0003	4
1	607	17.413	10.448	932	7	25	0.0003	3
1	608	17.421	10.453	919	5	18	0.0002	3
1	609	17.429	10.458	907	4	12	0.0001	2
1	610	17.438	10.463	894	3	9	0.0001	2
1	611	17.446	10.468	882	3	6	0.0001	1
1	612	17.454	10.473	870	2	3	0	1
1	613	17.463	10.478	858	1	1	0	0
1	614	17.471	10.483	847	0	0	0	0
1	615	17.479	10.488	835	0	0	0	0
[Molecular Weight Distribution Table(Detector A)]
# of Points	615
R.Time	Volume(mL)	M.W.	M.W.(%)	Cumulative M.W.(%)
17.479	10.488	835	0.0001	0
17.471	10.483	847	0.0005	0
17.463	10.478	858	0.0009	0
17.454	10.473	870	0.0033	0
17.446	10.468	882	0.0049	0.0001
17.438	10.463	894	0.0055	0.0001
17.429	10.458	907	0.0063	0.0001
17.421	10.453	919	0.0093	0.0002
17.413	10.448	932	0.0119	0.0003
17.404	10.443	945	0.0125	0.0003
17.396	10.438	958	0.0138	0.0004
17.388	10.433	971	0.0166	0.0005
17.379	10.428	984	0.0193	0.0007
17.371	10.423	998	0.0225	0.0008
17.363	10.418	1011	0.0276	0.001
17.354	10.413	1025	0.0323	0.0012
17.346	10.408	1040	0.0362	0.0014
17.338	10.403	1054	0.0381	0.0016
17.329	10.398	1068	0.0402	0.0019
17.321	10.393	1083	0.0433	0.0022
17.313	10.388	1098	0.0477	0.0025
17.304	10.383	1113	0.0535	0.0028
17.296	10.378	1128	0.0602	0.0032
17.288	10.373	1144	0.0668	0.0036
17.279	10.368	1160	0.0724	0.0041
17.271	10.363	1176	0.0769	0.0046
17.263	10.358	1192	0.0822	0.0051
17.254	10.353	1208	0.0893	0.0056
17.246	10.348	1225	0.0971	0.0062
17.238	10.343	1242	0.1075	0.0069
17.229	10.338	1259	0.1204	0.0077
17.221	10.333	1276	0.1335	0.0085
17.213	10.328	1294	0.1468	0.0094
17.204	10.323	1312	0.1599	0.0105
17.196	10.318	1330	0.1728	0.0115
17.188	10.313	1348	0.185	0.0127
17.179	10.308	1367	0.1963	0.0139
17.171	10.303	1386	0.2062	0.0152
17.163	10.298	1405	0.2151	0.0166
17.154	10.293	1424	0.2261	0.018
17.146	10.288	1444	0.2399	0.0195
17.138	10.283	1463	0.2541	0.0211
17.129	10.278	1484	0.2689	0.0228
17.121	10.273	1504	0.2837	0.0246
17.113	10.268	1525	0.2989	0.0265
17.104	10.263	1546	0.3129	0.0285
17.096	10.258	1567	0.3263	0.0305
17.088	10.253	1589	0.339	0.0327
17.079	10.248	1611	0.3521	0.0349
17.071	10.243	1633	0.3669	0.0372
17.063	10.238	1655	0.384	0.0396
17.054	10.233	1678	0.4002	0.0421
17.046	10.228	1701	0.4158	0.0448
17.038	10.223	1725	0.4324	0.0475
17.029	10.218	1748	0.4491	0.0503
17.021	10.213	1772	0.4657	0.0532
17.013	10.208	1797	0.4825	0.0563
17.004	10.203	1822	0.5003	0.0594
16.996	10.198	1847	0.5176	0.0627
16.988	10.193	1872	0.5363	0.0661
16.979	10.188	1898	0.5552	0.0696
16.971	10.183	1924	0.5748	0.0732
16.963	10.178	1951	0.5949	0.0769
16.954	10.173	1977	0.6148	0.0808
16.946	10.168	2005	0.6342	0.0848
16.938	10.163	2032	0.6529	0.0889
16.929	10.158	2060	0.6729	0.0932
16.921	10.153	2089	0.6945	0.0975
16.913	10.148	2117	0.7174	0.1021
16.904	10.143	2147	0.7422	0.1067
16.896	10.138	2176	0.7676	0.1116
16.888	10.133	2206	0.7916	0.1166
16.879	10.128	2237	0.8153	0.1217
16.871	10.123	2267	0.8396	0.127
16.863	10.118	2299	0.8646	0.1324
16.854	10.113	2330	0.8901	0.1381
16.846	10.108	2362	0.9164	0.1438
16.838	10.103	2395	0.946	0.1498
16.829	10.098	2428	0.9785	0.156
16.821	10.093	2461	1.0131	0.1623
16.813	10.088	2495	1.0486	0.1689
16.804	10.083	2530	1.0826	0.1758
16.796	10.078	2565	1.117	0.1828
16.788	10.073	2600	1.1532	0.1901
16.779	10.068	2636	1.1916	0.1976
16.771	10.063	2672	1.2329	0.2053
16.763	10.058	2709	1.2758	0.2134
16.754	10.053	2746	1.321	0.2217
16.746	10.048	2784	1.37	0.2303
16.738	10.043	2822	1.4239	0.2393
16.729	10.038	2861	1.4799	0.2486
16.721	10.033	2901	1.5366	0.2583
16.713	10.028	2941	1.5939	0.2684
16.704	10.023	2981	1.6521	0.2788
16.696	10.018	3022	1.7133	0.2896
16.688	10.013	3064	1.7794	0.3008
16.679	10.008	3106	1.8482	0.3124
16.671	10.003	3149	1.9214	0.3245
16.663	9.998	3192	1.9963	0.3371
16.654	9.993	3236	2.0741	0.3502
16.646	9.988	3281	2.1525	0.3637
16.638	9.983	3326	2.2333	0.3778
16.629	9.978	3372	2.3169	0.3924
16.621	9.973	3418	2.4033	0.4076
16.613	9.968	3465	2.4935	0.4233
16.604	9.963	3513	2.5886	0.4396
16.596	9.958	3561	2.6886	0.4565
16.588	9.953	3610	2.7914	0.4741
16.579	9.948	3660	2.8974	0.4924
16.571	9.943	3711	3.0073	0.5113
16.563	9.938	3762	3.1199	0.531
16.554	9.933	3814	3.2354	0.5514
16.546	9.928	3866	3.3531	0.5725
16.538	9.923	3919	3.4743	0.5944
16.529	9.918	3973	3.6009	0.6171
16.521	9.913	4028	3.7359	0.6406
16.513	9.908	4084	3.8739	0.665
16.504	9.903	4140	4.0179	0.6903
16.496	9.898	4197	4.1664	0.7166
16.488	9.893	4255	4.317	0.7438
16.479	9.888	4313	4.472	0.772
16.471	9.883	4373	4.6325	0.8012
16.463	9.878	4433	4.798	0.8314
16.454	9.873	4494	4.9686	0.8627
16.446	9.868	4556	5.1474	0.8951
16.438	9.863	4619	5.3348	0.9288
16.429	9.858	4682	5.5293	0.9636
16.421	9.853	4747	5.7291	0.9997
16.413	9.848	4812	5.9328	1.0371
16.404	9.843	4879	6.1385	1.0758
16.396	9.838	4946	6.3483	1.1158
16.388	9.833	5014	6.5653	1.1571
16.379	9.828	5083	6.7907	1.1999
16.371	9.823	5153	7.0249	1.2442
16.363	9.818	5224	7.2683	1.29
16.354	9.813	5296	7.5213	1.3374
16.346	9.808	5369	7.785	1.3864
16.338	9.803	5443	8.053	1.4372
16.329	9.798	5518	8.3249	1.4896
16.321	9.793	5594	8.6029	1.5438
16.313	9.788	5671	8.8879	1.5998
16.304	9.783	5749	9.179	1.6577
16.296	9.778	5828	9.4804	1.7174
16.288	9.773	5909	9.7963	1.7791
16.279	9.768	5990	10.1257	1.8429
16.271	9.763	6072	10.466	1.9089
16.263	9.758	6156	10.8158	1.977
16.254	9.753	6241	11.1737	2.0474
16.246	9.748	6327	11.5369	2.1201
16.238	9.743	6414	11.9084	2.1952
16.229	9.738	6502	12.2899	2.2726
16.221	9.733	6592	12.6819	2.3525
16.213	9.728	6683	13.0871	2.435
16.204	9.723	6775	13.5059	2.5201
16.196	9.718	6868	13.9403	2.6079
16.188	9.713	6963	14.3889	2.6986
16.179	9.708	7059	14.8469	2.7921
16.171	9.703	7156	15.3124	2.8886
16.163	9.698	7255	15.7874	2.9881
16.154	9.693	7355	16.2743	3.0906
16.146	9.688	7456	16.7752	3.1963
16.138	9.683	7559	17.2933	3.3053
16.129	9.678	7663	17.8298	3.4177
16.121	9.673	7768	18.3827	3.5335
16.113	9.668	7875	18.9516	3.6529
16.104	9.663	7984	19.5338	3.776
16.096	9.658	8094	20.1255	3.9028
16.088	9.653	8205	20.7302	4.0334
16.079	9.648	8318	21.3488	4.1679
16.071	9.643	8433	21.9809	4.3064
16.063	9.638	8549	22.6315	4.449
16.054	9.633	8667	23.3042	4.5959
16.046	9.628	8786	23.9949	4.7471
16.038	9.623	8907	24.7036	4.9027
16.029	9.618	9030	25.4292	5.063
16.021	9.613	9154	26.165	5.2278
16.013	9.608	9281	26.9112	5.3974
16.004	9.603	9408	27.6703	5.5718
15.996	9.598	9538	28.4441	5.751
15.988	9.593	9669	29.2332	5.9352
15.979	9.588	9803	30.047	6.1245
15.971	9.583	9938	30.8865	6.3191
15.963	9.578	10075	31.7497	6.5192
15.954	9.573	10213	32.6349	6.7248
15.946	9.568	10354	33.5327	6.9361
15.938	9.563	10497	34.4358	7.1531
15.929	9.558	10641	35.3483	7.3758
15.921	9.553	10788	36.2727	7.6044
15.913	9.548	10937	37.2121	7.8389
15.904	9.543	11087	38.1739	8.0794
15.896	9.538	11240	39.1607	8.3262
15.888	9.533	11395	40.1657	8.5792
15.879	9.528	11552	41.1898	8.8388
15.871	9.523	11711	42.2269	9.1049
15.863	9.518	11872	43.2644	9.3775
15.854	9.513	12036	44.3062	9.6566
15.846	9.508	12202	45.3578	9.9424
15.838	9.503	12370	46.4176	10.2349
15.829	9.498	12540	47.4926	10.5342
15.821	9.493	12713	48.5888	10.8403
15.813	9.488	12888	49.7021	11.1535
15.804	9.483	13066	50.8299	11.4738
15.796	9.478	13246	51.9704	11.8013
15.788	9.473	13428	53.1082	12.1359
15.779	9.468	13613	54.2386	12.4777
15.771	9.463	13801	55.3667	12.8265
15.763	9.458	13991	56.493	13.1825
15.754	9.453	14183	57.6229	13.5456
15.746	9.448	14379	58.7676	13.9159
15.738	9.443	14577	59.9261	14.2935
15.729	9.438	14778	61.0901	14.6784
15.721	9.433	14981	62.2608	15.0707
15.713	9.428	15188	63.4257	15.4704
15.704	9.423	15397	64.5735	15.8773
15.696	9.418	15609	65.7091	16.2913
15.688	9.413	15824	66.8376	16.7124
15.679	9.408	16042	67.9577	17.1407
15.671	9.403	16263	69.0762	17.5759
15.663	9.398	16487	70.201	18.0182
15.654	9.393	16714	71.3261	18.4677
15.646	9.388	16945	72.4493	18.9242
15.638	9.383	17178	73.562	19.3877
15.629	9.378	17415	74.6487	19.8581
15.621	9.373	17655	75.7114	20.3351
15.613	9.368	17898	76.7575	20.8188
15.604	9.363	18144	77.7832	21.3089
15.596	9.358	18394	78.7952	21.8054
15.588	9.353	18648	79.8056	22.3083
15.579	9.348	18905	80.8045	22.8174
15.571	9.343	19165	81.7899	23.3328
15.563	9.338	19429	82.7667	23.8543
15.554	9.333	19697	83.7178	24.3818
15.546	9.328	19968	84.6351	24.9151
15.538	9.323	20243	85.5221	25.454
15.529	9.318	20522	86.3816	25.9983
15.521	9.313	20805	87.2167	26.5478
15.513	9.308	21091	88.0364	27.1026
15.504	9.303	21382	88.8426	27.6624
15.496	9.298	21676	89.6273	28.2271
15.488	9.293	21975	90.3954	28.7967
15.479	9.288	22278	91.136	29.3709
15.471	9.283	22585	91.8378	29.9496
15.463	9.278	22896	92.5067	30.5325
15.454	9.273	23211	93.1418	31.1194
15.446	9.268	23531	93.7438	31.7101
15.438	9.263	23855	94.3229	32.3044
15.429	9.258	24184	94.8848	32.9023
15.421	9.253	24517	95.4224	33.5036
15.413	9.248	24855	95.9365	34.1081
15.404	9.243	25197	96.4276	34.7157
15.396	9.238	25544	96.8806	35.3261
15.388	9.233	25896	97.297	35.9392
15.379	9.228	26253	97.681	36.5547
15.371	9.223	26615	98.0314	37.1724
15.363	9.218	26981	98.3509	37.7921
15.354	9.213	27353	98.6448	38.4137
15.346	9.208	27730	98.9131	39.0369
15.338	9.203	28112	99.1539	39.6617
15.329	9.198	28499	99.3722	40.2878
15.321	9.193	28892	99.5592	40.9152
15.313	9.188	29290	99.7105	41.5435
15.304	9.183	29693	99.8287	42.1725
15.296	9.178	30102	99.9146	42.8021
15.288	9.173	30517	99.9686	43.432
15.279	9.168	30938	99.9967	44.062
15.271	9.163	31364	100	44.6922
15.263	9.158	31796	99.9746	45.3221
15.254	9.153	32234	99.9251	45.9517
15.246	9.148	32678	99.8526	46.5809
15.238	9.143	33128	99.7505	47.2094
15.229	9.138	33584	99.6194	47.8372
15.221	9.133	34047	99.4592	48.4639
15.213	9.128	34516	99.2681	49.0894
15.204	9.123	34992	99.0503	49.7135
15.196	9.118	35474	98.8072	50.3361
15.188	9.113	35962	98.5392	50.957
15.179	9.108	36458	98.2486	51.576
15.171	9.103	36960	97.9385	52.1932
15.163	9.098	37469	97.6067	52.8082
15.154	9.093	37986	97.253	53.421
15.146	9.088	38509	96.8751	54.0314
15.138	9.083	39039	96.4751	54.6393
15.129	9.078	39577	96.0508	55.2445
15.121	9.073	40122	95.6028	55.8469
15.113	9.068	40675	95.1322	56.4463
15.104	9.063	41236	94.6412	57.0427
15.096	9.058	41804	94.1313	57.6358
15.088	9.053	42379	93.6044	58.2256
15.079	9.048	42963	93.0627	58.812
15.071	9.043	43555	92.5069	59.3949
15.063	9.038	44155	91.9352	59.9742
15.054	9.033	44764	91.344	60.5498
15.046	9.028	45380	90.7322	61.1215
15.038	9.023	46005	90.1001	61.6892
15.029	9.018	46639	89.4534	62.2528
15.021	9.013	47282	88.7925	62.8123
15.013	9.008	47933	88.1188	63.3676
15.004	9.003	48593	87.4371	63.9185
14.996	8.998	49263	86.7486	64.4651
14.988	8.993	49942	86.0506	65.0073
14.979	8.988	50630	85.3393	65.5451
14.971	8.983	51327	84.6139	66.0782
14.963	8.978	52034	83.8736	66.6067
14.954	8.973	52751	83.1213	67.1305
14.946	8.968	53478	82.3575	67.6494
14.938	8.963	54214	81.5818	68.1635
14.929	8.958	54961	80.8068	68.6726
14.921	8.953	55718	80.0333	69.1769
14.913	8.948	56486	79.2549	69.6763
14.904	8.943	57264	78.4715	70.1708
14.896	8.938	58053	77.6822	70.6603
14.888	8.933	58853	76.8807	71.1447
14.879	8.928	59664	76.0675	71.624
14.871	8.923	60486	75.2477	72.0981
14.863	8.918	61319	74.4198	72.5671
14.854	8.913	62164	73.5916	73.0308
14.846	8.908	63020	72.7718	73.4893
14.838	8.903	63888	71.9551	73.9427
14.829	8.898	64768	71.139	74.3909
14.821	8.893	65661	70.3238	74.8341
14.813	8.888	66565	69.5032	75.272
14.804	8.883	67482	68.6723	75.7047
14.796	8.878	68412	67.839	76.1322
14.788	8.873	69354	67.002	76.5544
14.779	8.868	70310	66.1639	76.9713
14.771	8.863	71278	65.3364	77.3829
14.763	8.858	72260	64.5176	77.7895
14.754	8.853	73256	63.7042	78.1909
14.746	8.848	74265	62.8931	78.5872
14.738	8.843	75288	62.0815	78.9784
14.729	8.838	76325	61.2629	79.3644
14.721	8.833	77377	60.4431	79.7452
14.713	8.828	78443	59.6235	80.1209
14.704	8.823	79524	58.8029	80.4914
14.696	8.818	80619	57.9946	80.8569
14.688	8.813	81730	57.1993	81.2173
14.679	8.808	82856	56.4128	81.5727
14.671	8.803	83997	55.633	81.9233
14.663	8.798	85154	54.8588	82.269
14.654	8.793	86327	54.0824	82.6097
14.646	8.788	87517	53.3048	82.9456
14.638	8.783	88722	52.5291	83.2766
14.629	8.778	89945	51.7533	83.6027
14.621	8.773	91184	50.9839	83.924
14.613	8.768	92440	50.2298	84.2405
14.604	8.763	93713	49.4888	84.5523
14.596	8.758	95004	48.7562	84.8595
14.588	8.753	96313	48.0314	85.1622
14.579	8.748	97640	47.3089	85.4603
14.571	8.743	98985	46.5833	85.7538
14.563	8.738	100349	45.8598	86.0427
14.554	8.733	101731	45.139	86.3272
14.546	8.728	103133	44.4224	86.6071
14.538	8.723	104554	43.7186	86.8826
14.529	8.718	105994	43.0279	87.1537
14.521	8.713	107454	42.3478	87.4205
14.513	8.708	108935	41.6764	87.6831
14.504	8.703	110435	41.0119	87.9415
14.496	8.698	111957	40.3465	88.1958
14.488	8.693	113499	39.6837	88.4458
14.479	8.688	115063	39.0245	88.6917
14.471	8.683	116648	38.3674	88.9335
14.463	8.678	118255	37.7208	89.1711
14.454	8.673	119884	37.0865	89.4048
14.446	8.668	121536	36.4623	89.6346
14.438	8.663	123210	35.8507	89.8605
14.429	8.658	124907	35.2467	90.0826
14.421	8.653	126628	34.6431	90.3009
14.413	8.648	128372	34.0391	90.5153
14.404	8.643	130141	33.4408	90.726
14.396	8.638	131934	32.8432	90.933
14.388	8.633	133751	32.2544	91.1362
14.379	8.628	135594	31.6789	91.3358
14.371	8.623	137462	31.114	91.5319
14.363	8.618	139356	30.5582	91.7244
14.354	8.613	141276	30.0113	91.9135
14.346	8.608	143222	29.4698	92.0992
14.338	8.603	145195	28.9281	92.2815
14.329	8.598	147195	28.3911	92.4604
14.321	8.593	149223	27.8578	92.6359
14.313	8.588	151279	27.3277	92.8081
14.304	8.583	153363	26.8111	92.9771
14.296	8.578	155476	26.3059	93.1428
14.288	8.573	157618	25.8059	93.3054
14.279	8.568	159789	25.3135	93.4649
14.271	8.563	161990	24.8303	93.6214
14.263	8.558	164222	24.3493	93.7748
14.254	8.553	166484	23.8708	93.9252
14.246	8.548	168778	23.3976	94.0727
14.238	8.543	171103	22.9241	94.2171
14.229	8.538	173460	22.4575	94.3586
14.221	8.533	175850	22.0022	94.4973
14.213	8.528	178272	21.5558	94.6331
14.204	8.523	180728	21.1184	94.7661
14.196	8.518	183218	20.688	94.8965
14.188	8.513	185742	20.2614	95.0242
14.179	8.508	188301	19.8372	95.1492
14.171	8.503	190895	19.4191	95.2715
14.163	8.498	193525	19.0031	95.3913
14.154	8.493	196191	18.5918	95.5084
14.146	8.488	198894	18.1915	95.623
14.138	8.483	201634	17.7987	95.7352
14.129	8.478	204412	17.413	95.8449
14.121	8.473	207228	17.0343	95.9522
14.113	8.468	210083	16.6595	96.0572
14.104	8.463	212977	16.2855	96.1598
14.096	8.458	215911	15.918	96.2601
14.088	8.453	218885	15.5569	96.3582
14.079	8.448	221901	15.1985	96.4539
14.071	8.443	224958	14.8466	96.5475
14.063	8.438	228057	14.5036	96.6389
14.054	8.433	231199	14.1689	96.7281
14.046	8.428	234384	13.8403	96.8154
14.038	8.423	237613	13.517	96.9005
14.029	8.418	240886	13.1982	96.9837
14.021	8.413	244205	12.8801	97.0648
14.013	8.408	247569	12.5693	97.144
14.004	8.403	250980	12.2633	97.2213
13.996	8.398	254437	11.963	97.2967
13.988	8.393	257942	11.6714	97.3702
13.979	8.388	261496	11.3873	97.442
13.971	8.383	265098	11.1075	97.512
13.963	8.378	268751	10.8324	97.5802
13.954	8.373	272453	10.5623	97.6468
13.946	8.368	276206	10.2948	97.7117
13.938	8.363	280012	10.0316	97.7749
13.929	8.358	283869	9.7727	97.8364
13.921	8.353	287780	9.5186	97.8964
13.913	8.348	291744	9.2721	97.9548
13.904	8.343	295763	9.0316	98.0118
13.896	8.338	299838	8.797	98.0672
13.888	8.333	303969	8.5679	98.1212
13.879	8.328	308156	8.3453	98.1738
13.871	8.323	312402	8.1255	98.225
13.863	8.318	316705	7.9093	98.2748
13.854	8.313	321068	7.6989	98.3233
13.846	8.308	325492	7.4923	98.3705
13.838	8.303	329976	7.2901	98.4164
13.829	8.298	334522	7.0925	98.4611
13.821	8.293	339130	6.8989	98.5046
13.813	8.288	343802	6.7095	98.5469
13.804	8.283	348538	6.5261	98.588
13.796	8.278	353340	6.3464	98.628
13.788	8.273	358208	6.1698	98.6669
13.779	8.268	363143	5.9981	98.7047
13.771	8.263	368145	5.8291	98.7414
13.763	8.258	373217	5.6651	98.7771
13.754	8.253	378359	5.5085	98.8118
13.746	8.248	383571	5.356	98.8456
13.738	8.243	388855	5.2078	98.8784
13.729	8.238	394212	5.0614	98.9103
13.721	8.233	399643	4.9184	98.9412
13.713	8.228	405149	4.7782	98.9714
13.704	8.223	410730	4.6414	99.0006
13.696	8.218	416389	4.5076	99.029
13.688	8.213	422125	4.3782	99.0566
13.679	8.208	427940	4.2527	99.0834
13.671	8.203	433836	4.13	99.1094
13.663	8.198	439813	4.0122	99.1347
13.654	8.193	445872	3.8969	99.1592
13.646	8.188	452014	3.7847	99.1831
13.638	8.183	458241	3.6754	99.2063
13.629	8.178	464554	3.5687	99.2287
13.621	8.173	470954	3.4655	99.2506
13.613	8.168	477442	3.3662	99.2718
13.604	8.163	484020	3.2694	99.2924
13.596	8.158	490688	3.1753	99.3124
13.588	8.153	497447	3.0828	99.3318
13.579	8.148	504300	2.9935	99.3507
13.571	8.143	511248	2.9082	99.369
13.563	8.138	518291	2.8261	99.3868
13.554	8.133	525431	2.747	99.4041
13.546	8.128	532670	2.6704	99.421
13.538	8.123	540008	2.5959	99.4373
13.529	8.118	547447	2.5232	99.4532
13.521	8.113	554989	2.452	99.4687
13.513	8.108	562635	2.381	99.4837
13.504	8.103	570386	2.3112	99.4982
13.496	8.098	578244	2.2423	99.5124
13.488	8.093	586210	2.1772	99.5261
13.479	8.088	594286	2.1168	99.5394
13.471	8.083	602473	2.0579	99.5524
13.463	8.078	610773	1.9998	99.565
13.454	8.073	619187	1.9435	99.5772
13.446	8.068	627717	1.8902	99.5891
13.438	8.063	636365	1.8384	99.6007
13.429	8.058	645132	1.7881	99.612
13.421	8.053	654020	1.7397	99.6229
13.413	8.048	663030	1.6937	99.6336
13.404	8.043	672164	1.65	99.644
13.396	8.038	681424	1.6062	99.6541
13.388	8.033	690811	1.5613	99.664
13.379	8.028	700328	1.5182	99.6735
13.371	8.023	709976	1.4778	99.6829
13.363	8.018	719757	1.4388	99.6919
13.354	8.013	729673	1.4009	99.7007
13.346	8.008	739725	1.3639	99.7093
13.338	8.003	749916	1.329	99.7177
13.329	7.998	760247	1.2964	99.7259
13.321	7.993	770720	1.2639	99.7338
13.313	7.988	781338	1.2329	99.7416
13.304	7.983	792102	1.201	99.7492
13.296	7.978	803014	1.1699	99.7566
13.288	7.973	814077	1.1411	99.7637
13.279	7.968	825292	1.1121	99.7708
13.271	7.963	836662	1.0823	99.7776
13.263	7.958	848188	1.053	99.7842
13.254	7.953	859873	1.0256	99.7907
13.246	7.948	871719	0.999	99.797
13.238	7.943	883728	0.9743	99.8031
13.229	7.938	895902	0.9497	99.8091
13.221	7.933	908245	0.9261	99.8149
13.213	7.928	920757	0.9027	99.8206
13.204	7.923	933442	0.8793	99.8262
13.196	7.918	946301	0.8562	99.8315
13.188	7.913	959338	0.8346	99.8368
13.179	7.908	972554	0.8145	99.8419
13.171	7.903	985952	0.7934	99.8469
13.163	7.898	999535	0.7722	99.8518
13.154	7.893	1013305	0.7525	99.8565
13.146	7.888	1027265	0.7338	99.8612
13.138	7.883	1041417	0.7169	99.8657
13.129	7.878	1055764	0.6993	99.8701
13.121	7.873	1070309	0.68	99.8744
13.113	7.868	1085054	0.6599	99.8785
13.104	7.863	1100002	0.6431	99.8826
13.096	7.858	1115156	0.6263	99.8865
13.088	7.853	1130519	0.6105	99.8904
13.079	7.848	1146093	0.596	99.8941
13.071	7.843	1161882	0.5812	99.8978
13.063	7.838	1177889	0.5665	99.9014
13.054	7.833	1194116	0.5513	99.9048
13.046	7.828	1210566	0.5364	99.9082
13.038	7.823	1227244	0.5216	99.9115
13.029	7.818	1244151	0.5062	99.9147
13.021	7.813	1261290	0.491	99.9178
13.013	7.808	1278667	0.4773	99.9208
13.004	7.803	1296282	0.4652	99.9237
12.996	7.798	1314140	0.454	99.9266
12.988	7.793	1332244	0.4428	99.9294
12.979	7.788	1350598	0.4307	99.9321
12.971	7.783	1369204	0.4179	99.9347
12.963	7.778	1388067	0.4047	99.9373
12.954	7.773	1407189	0.3914	99.9397
12.946	7.768	1426575	0.3768	99.9421
12.938	7.763	1446228	0.3631	99.9444
12.929	7.758	1466152	0.3508	99.9466
12.921	7.753	1486350	0.3411	99.9488
12.913	7.748	1506827	0.3315	99.9509
12.904	7.743	1527586	0.3218	99.9529
12.896	7.738	1548630	0.3127	99.9549
12.888	7.733	1569965	0.3034	99.9568
12.879	7.728	1591593	0.2945	99.9586
12.871	7.723	1613520	0.2862	99.9604
12.863	7.718	1635748	0.278	99.9622
12.854	7.713	1658283	0.2705	99.9639
12.846	7.708	1681128	0.2637	99.9655
12.838	7.703	1704288	0.2573	99.9672
12.829	7.698	1727767	0.2492	99.9687
12.821	7.693	1751569	0.2394	99.9702
12.813	7.688	1775700	0.228	99.9717
12.804	7.683	1800162	0.2167	99.973
12.796	7.678	1824962	0.2076	99.9744
12.788	7.673	1850103	0.1991	99.9756
12.779	7.668	1875591	0.1912	99.9768
12.771	7.663	1901430	0.1845	99.978
12.763	7.658	1927625	0.177	99.9791
12.754	7.653	1954181	0.1694	99.9802
12.746	7.648	1981102	0.1643	99.9812
12.738	7.643	2008395	0.1584	99.9822
12.729	7.638	2036063	0.152	99.9831
12.721	7.633	2064113	0.1465	99.9841
12.713	7.628	2092549	0.1404	99.985
12.704	7.623	2121377	0.1347	99.9858
12.696	7.618	2150601	0.1306	99.9866
12.688	7.613	2180229	0.1281	99.9874
12.679	7.608	2210265	0.1278	99.9882
12.671	7.603	2240714	0.1261	99.989
12.663	7.598	2271583	0.1216	99.9898
12.654	7.593	2302877	0.114	99.9905
12.646	7.588	2334603	0.1051	99.9912
12.638	7.583	2366765	0.0967	99.9918
12.629	7.578	2399371	0.0891	99.9924
12.621	7.573	2432425	0.0837	99.9929
12.613	7.568	2465935	0.0799	99.9934
12.604	7.563	2499907	0.0771	99.9939
12.596	7.558	2534347	0.0745	99.9943
12.588	7.553	2569261	0.0711	99.9948
12.579	7.548	2604656	0.0659	99.9952
12.571	7.543	2640539	0.0611	99.9956
12.563	7.538	2676916	0.0558	99.9959
12.554	7.533	2713794	0.0524	99.9963
12.546	7.528	2751181	0.0514	99.9966
12.538	7.523	2789082	0.0514	99.9969
12.529	7.518	2827505	0.0519	99.9972
12.521	7.513	2866458	0.0507	99.9976
12.513	7.508	2905948	0.0486	99.9979
12.504	7.503	2945981	0.0447	99.9981
12.496	7.498	2986566	0.0387	99.9984
12.488	7.493	3027710	0.0341	99.9986
12.479	7.488	3069421	0.0297	99.9988
12.471	7.483	3111707	0.0262	99.999
12.463	7.478	3154575	0.0242	99.9991
12.454	7.473	3198034	0.0222	99.9993
12.446	7.468	3242091	0.0216	99.9994
12.438	7.463	3286755	0.0223	99.9995
12.429	7.458	3332035	0.0206	99.9997
12.421	7.453	3377938	0.0166	99.9998
12.413	7.448	3424474	0.0126	99.9998
12.404	7.443	3471651	0.0094	99.9999
12.396	7.438	3519478	0.0069	99.9999
12.388	7.433	3567964	0.0038	100
12.379	7.428	3617117	0.0021	100
12.371	7.423	3666948	0.0016	100
12.363	7.418	3717465	0.0011	100
[LC Chromatogram(Detector A-Ch1)]
Interval(msec)	500
# of Points	2968
Start Time(min)	0
End Time(min)	24.725
Intensity Units	mV
Intensity Multiplier	0.001
R.Time (min)	Intensity
0	-28
0.00833	-28
0.01667	-28
0.025	-28
0.03333	-29
0.04167	-30
0.05	-30
0.05833	-30
0.06667	-29
0.075	-29
0.08333	-29
0.09167	-29
0.1	-30
0.10833	-30
0.11667	-31
0.125	-31
0.13333	-29
0.14167	-28
0.15	-27
0.15833	-26
0.16667	-27
0.175	-27
0.18333	-27
0.19167	-28
0.2	-31
0.20833	-33
0.21667	-33
0.225	-32
0.23333	-30
0.24167	-28
0.25	-27
0.25833	-26
0.26667	-26
0.275	-26
0.28333	-26
0.29167	-27
0.3	-28
0.30833	-27
0.31667	-25
0.325	-23
0.33333	-24
0.34167	-25
0.35	-25
0.35833	-25
0.36667	-23
0.375	-21
0.38333	-19
0.39167	-18
0.4	-18
0.40833	-18
0.41667	-20
0.425	-21
0.43333	-22
0.44167	-24
0.45	-24
0.45833	-23
0.46667	-21
0.475	-19
0.48333	-18
0.49167	-18
0.5	-17
0.50833	-17
0.51667	-18
0.525	-19
0.53333	-18
0.54167	-17
0.55	-17
0.55833	-16
0.56667	-14
0.575	-13
0.58333	-12
0.59167	-13
0.6	-14
0.60833	-15
0.61667	-14
0.625	-14
0.63333	-12
0.64167	-11
0.65	-11
0.65833	-12
0.66667	-13
0.675	-14
0.68333	-16
0.69167	-16
0.7	-14
0.70833	-13
0.71667	-12
0.725	-10
0.73333	-9
0.74167	-10
0.75	-11
0.75833	-12
0.76667	-12
0.775	-11
0.78333	-9
0.79167	-9
0.8	-8
0.80833	-8
0.81667	-7
0.825	-7
0.83333	-7
0.84167	-5
0.85	-4
0.85833	-4
0.86667	-4
0.875	-2
0.88333	-2
0.89167	-3
0.9	-3
0.90833	-5
0.91667	-6
0.925	-6
0.93333	-4
0.94167	-3
0.95	-3
0.95833	-3
0.96667	-3
[truncated: 8,825 more rows]

## Sheet: monosaccharide composition
JCH		Concentration of test product (mg/ mL)	Sample volume of Test solution (UL)	Sample size of reference solution (UL)
		0.3	20	20
Component name	Compare solution concentration（ug/ml）	Compare the peak area of solution	Peak area of solution of test product	Concentration of the target ingredient in the test sample（ug/ml）	The content of the target ingredient in the test product（%）
Mannose	50	963732	1775959	92.1397	30.7132
Ribose	50	1000022	153744	7.68703	2.56234
Rhamnose	50	617175	4435	0.359298	0.119766
Glucuronic acid	50	590787	50074	4.23791	1.41264
Galacturonic acid	50	431623	ND	#VALUE!	#VALUE!
N- acetyl-glucosamine	50	368323	ND	#VALUE!	#VALUE!
Glucose	50	952991	1976903	103.721	34.5737
N- acetyl-galactose	50	789232	ND	#VALUE!	#VALUE!
Galactose	50	1354255	1094616	40.414	13.4713
Xylose	50	1395187	ND	#VALUE!	#VALUE!
Arabinose	50	1654771	36510	1.10317	0.367725
Fucose	50	687200	92310	6.71639	2.2388

## Sheet: In vitro antioxidant
	DPPH
concentration	Vc		JCH			JCH-a1
0	0	0	0	0	0	0	0	0
0.2	99.0172	0.35003	16.0935	4.7567	19.8115	0.8959	1.59338	0.18872
0.4	99.2944	0.17045	45.6197	4.30647	25.2142	0.74662	13.2268	1.47544
0.6	99.1243	0.17561	52.6931	7.92465	36.7333	3.09214	17.4643	1.57534
0.8	99.0109	0.10409	58.209	1.17347	43.6379	1.13355	20.4055	0.95582
1	98.7967	0.88837	64.828	0.92002	47.55	1.26858	30.6967	1.8571
	ABTS
concentration	Vc		JCH			JCH-a1
0	0	0	0	0	0	0	0	0
0.2	98.25	0.08185	41.29	3.70474	21.3067	2.97896	18.5952	2.50058
0.4	99.9267	0.04041	66.24	0.99955	33.6603	2.20211	28.1401	2.292
0.6	99.64	0.21656	83.3367	1.05187	46.3908	2.19811	36.9594	1.38828
0.8	99.7667	0.15948	93.35	0.66506	53.4228	2.2489	46.4637	2.23743
1	99.8367	0.07638	96.7333	0.14048	68.5973	4.20735	49.0252	1.46844
	Hydroxyl radical
concentration	Vc		JCH			JCH-a1
0	0	0	0	0	0	0	0	0
0.2	96.6	1.09055	33.05	2.26159	18.6225	0.34483	12.8118	0.87838
0.4	98.03	1.05399	49.51	2.84427	20.3798	1.22277	16.9501	0.77383
0.6	97.9233	1.54079	64.4833	3.17643	24.4804	0.80188	18.424	0.8246
0.8	99.11	0.6077	75.0233	2.84634	41.2509	1.49081	20.0964	1.52807
1	99.1633	0.70059	80.0267	3.72484	46.712	0.78602	25.3496	0.30308
	Superoxide radical
concentration	Vc		JCH			JCH-a1
0	0	0	0	0	0	0	0	0
0.2	33.88	2.01918	27.6989	2.4603	7.57341	0.33805	9.35373	0.72077
0.4	62.1567	5.32132	35.5398	0.85227	17.032	0.69378	12.7298	1.48109
0.6	84.3567	3.13082	40.5682	1.81396	20.1608	0.70668	13.2085	0.21819
0.8	80.05	2.51595	39.2614	0.48462	23.8998	0.68473	15.7116	0.34133
1	82.8067	2.48661	38.4375	0.86216	32.4228	1.09644	22.0359	0.71251

## Sheet: α -glucosidase inhibition
inhibition ratio
acarbose（μg）
	concentration	0.625	0.3125	0.15625	0.078125	0.0390625	0.0195312	0.00976562
	inhibition ratio	94.398	92.5493	90.4183	84.502	78.6603	53.6472	6.60309
		94.5232	92.4641	89.9655	84.7444	66.8596	32.8802	3.79414
		94.414	92.7331	90.2105	84.4194	64.7499	36.2499	1.1996
	mg
JCH-a1	concentration	2	1.6	1.2	0.8	0.4
	inhibition ratio	66.5038	61.0849	45.0458	34.2136	20.1047
		67.4135	61.843	44.7257	37.4902	25.087
		66.5165	63.5403	49.3163	31.236	20.4038
reversible
		（JCH-a1 mg）	（JCH-a1 mg）	（JCH-a1 mg）	（JCH-a1 mg）
	α- glucosidase（U/mL）	0	0.4	1	2
	0	0	0	0	0
	0.35719	0.3014	0.25789	0.12583	0.07443
	0.71437	0.6017	0.5014	0.23173	0.153
	1.42875	1.2587	0.9784	0.50887	0.33657
	2.8575	2.4875	1.99683	1.09603	0.70167
Inhibitor type		（JCH-a1）	（JCH-a1）	（JCH-a1）
	1/s	2mg	1.2mg	0mg
	0.0667	1.7433	0.92242	0.6075
	0.1333	2.6455	1.4716	0.8127
	0.2667	4.4816	2.55798	1.207
	0.5333	7.9936	4.30231	2.0556
	1.0667	15.4959	8.07537	4.04815

## Sheet: In vivo antioxidant activity of
Polysaccharide concentration screening
	JCH-a1
DAYS	0 mg		0.1mg		0.5mg		1 mg		2 mg		5 mg
0	0.616667	0.0124722	0.653333	0.011547	0.66	0.00816497	0.656667	0.00471405	0.646667	0.00471405	0.65	0
1	0.603333	0.00471405	0.61	0.01	0.623333	0.0124722	0.64	0.00816497	0.62	0.0141421	0.64	0.00816497
2	0.54	0.00816497	0.55	0.01	0.56	0.0163299	0.563333	0.0169967	0.61	0.0163299	0.636667	0.00471405
3	0.333333	0.0124722	0.383333	0.0251661	0.473333	0.0249444	0.52	0.0216025	0.596667	0.020548	0.623333	0.0124722
4	0.216667	0.0286744	0.306667	0.0208167	0.35	0.0163299	0.463333	0.0124722	0.59	0.0216025	0.616667	0.00471405
5	0.126667	0.00942809	0.166667	0.011547	0.236667	0.0169967	0.423333	0.0169967	0.573333	0.0188562	0.603333	0.00471405
6	0.0733333	0.0124722	0.103333	0.0152753	0.14	0.0216025	0.383333	0.0169967	0.57	0.0216025	0.603333	0.00471405
20℃ survival		JCH-a1
	DAYS	0 mg			0.1 mg			0.3 mg			0.5 mg
	0	100	100	100	100	100	100	100	100	100	100	100	100
	1	100	100	100	100	100	100	100	100	100	100	100	100
	2	100	100	100	100	100	100	100	100	100	100	100	100
	3	100	100	100	100	100	100	100	100	100	100	100	100
	4	100	100	100	100	100	100	100	100	100	100	100	100
	5	100	100	100	100	100	100	100	100	100	100	100	100
	6	100	100	100	100	100	100	100	100	100	100	100	100
	7	100	100	100	100	100	100	100	100	100	100	100	100
	8	100	100	100	100	100	100	100	100	100	100	100	100
	9	100	100	100	100	90	100	100	100	100	100	100	100
	10	90	90	95	90	90	95	95	100	100	95	100	100
	11	90	75	95	90	90	85	95	95	100	95	100	100
	12	85	70	85	85	75	85	90	95	95	90	90	100
	13	85	65	85	85	75	80	85	85	95	90	90	95
	14	75	65	80	75	60	75	75	85	85	85	90	95
	15	75	60	75	75	60	75	70	75	85	85	85	90
	16	70	45	55	70	50	65	55	75	85	80	85	90
	17	50	45	50	65	45	45	55	65	80	80	80	80
	18	45	30	30	40	45	45	55	65	65	80	80	70
	19	40	15	25	40	25	35	50	50	60	80	75	70
	20	35	15	25	35	25	30	40	50	40	55	50	70
	21	25	15	10	35	20	30	35	30	40	55	35	55
	22	15	10	10	15	10	15	35	25	30	55	35	30
	23	5	5	5	15	5	5	30	20	30	35	20	30
	24	5	5	0	5	5	5	30	15	15	35	15	20
	25	0	0		0	0	0	15	5	10	25	5	10
	26							0	0	5	10	5	10
	27									0	0	0	5
	28												0
	JCH-a1	mean lifespan		median lifespan		maximum lifespan
	0	16.0833	0.744237	16.6127	0.722199	23.6667	0.471405
	0.1	16.5333	0.62361	16.8903	0.454639	24	0
	0.3	17.8	0.227303	19.1557	0.406147	25.3333	0.471405
	0.5	19.9667	0.402768	20.536	0.492883	26.3333	0.471405
Antioxidant enzyme activity
	SOD
	0 mg	0.1 mg	0.3 mg	0.5 mg
	47.7983	51.0208	56.4924	70.3513
	48.47	50.6659	56.9474	69.067
	47.4625	49.1873	56.735	68.2108
	GSH-PX
	56.501	55.2818	94.0399	90.0341
	58.0705	53.8997	92.6222	92.0348
	58.0705	55.2818	89.7868	94.0356
	CAT
	62.4504	73.0577	89.9302	92.3032
	66.0707	69.0727	85.8424	98.0722
	64.2606	73.0577	94.0179	98.0722
	MDA
	3.75273	3.18529	2.67877	1.86535
	3.52821	3.34602	2.6188	1.81493
	3.30368	3.30218	2.75874	2.01659
stress survival
	heat stress				oxidative stress				UV stress
	hours	0	0.5 mg JCH-a1		hours	0	0.5 mg JCH-a1		hours	0	0.5 mg JCH-a1
	0	100	100		0	100	100		0	100	100
	1	100	100		1	75	81.6667		1	71.6667	78.3333
	2	100	100		2	46.6667	61.6667		2	55	61.6667
	3	100	100		3	26.6667	43.3333		3	40	48.3333
	4	98.3333	100		4	13.3333	23.3333		4	25	33.3333
	5	95	93.3333		5	0	10		5	6.66667	6.66667
	6	81.6667	90		6	0	0		6	0	0
	7	80	83.3333
	8	63.3333	78.3333
	9	58.3333	65		osmotic stress
	10	58.3333	56.6667		hours	0	0.5 mg JCH-a1
	11	48.3333	48.3333		0	100	100
	12	35	38.3333		1	76.6667	73.3333
	13	16.6667	28.3333		2	56.6667	55
	14	3.33333	15		3	31.6667	25
	15	0	3.33333		4	8.33333	11.6667
	16	0	0		5	1.66667	3.33333
	17	0	0		6	0	0
